# Supplementary material for: Metagenomic Insights into the Diverse Antibiotic Resistome of Non-Migratory Corvidae Species on the Qinghai–Tibetan Plateau
Source: Vet Sci. 2025 Mar 23;12(4):297. doi: 10.3390/vetsci12040297 (PMC12031176; doi:10.3390/vetsci12040297)
Supplement: Supplementary file 1 [file vetsci-12-00297-s001.zip › Supplementary Table S2.xlsx]

## Sheet: Supplementary Table S2
Supplementary Table S2: List of 67 core ARGs subtypes.
aac(6')-II
aph(3')-I
bacA
LRA-1
TEM-1
TEM-6
class C beta-lactamase
cat_chloramphenicol acetyltransferase
rosA
rosB
kasugamycin resistance protein ksgA
lnuA
lsa
macA
macB
EmrB-QacA family major facilitator transporter
TolC
acrB
adeB
adeJ
amrB
bicyclomycin-multidrug_efflux_protein_bcr
ceoB
emrB
emrD
emrE
major_facilitator_superfamily_transporter
mdfA
mdtA
mdtB
mdtC
mdtE
mdtF
mdtH
mdtK
mdtL
mdtM
mdtP
mexB
mexD
mexE
mexF
mexI
mexW
mexX
multidrug_ABC_transporter
multidrug_transporter
omp36
ompF
ompR
oprC
arnA
ADP-ribosylating transferase_arr
tet35
tetA
tetM
tetP
tetV
tetW
tetracycline_resistance_protein
DNA-binding transcriptional regulator gadX
cAMP-regulatory protein
histidine kinase
sdiA
transcriptional regulatory protein CpxR cpxR
truncated putative response regulator ArlR
vanR
