# Supplementary material for: Metagenomic Insights into the Diverse Antibiotic Resistome of Non-Migratory Corvidae Species on the Qinghai–Tibetan Plateau
Source: Vet Sci. 2025 Mar 23;12(4):297. doi: 10.3390/vetsci12040297 (PMC12031176; doi:10.3390/vetsci12040297)
Supplement: Supplementary file 1 [file vetsci-12-00297-s001.zip › Supplementary Table S3.xlsx]

## Sheet: Supplementary Table S3
Supplementary Table S3: The types and subtypes of MGEs for each sample, with the numerical values expressed as one read per million reads (ppm).
Type	Subtype	RBC1	RBC2	RBC3	RBC4	RBC5	RBC6	RBC7	RBC8	RBC9	RBC10	RBC11	RBC12	RBC13	RBC14	RBC15	RBC16	RBC17	RBC18	RBC19	DJ1	DJ2	DJ3	DJ4	DJ5	DJ6	DJ7	DJ8	DJ9	DJ10	DJ11	DJ12	RK1	RK2	RK3	RK4	RK5	RK6	RK7	RK8	RK9	RK10	RK11	LBC1	LBC2	LBC3	LBC4	LBC5	NR1
IS	IS10R	0	0	0	0	0	0	0	0	0	0	0	0	0	0	0	0	0	0	0	0	0	0.771498	0.516797	0	0	0	0	0	0.682926	0	0	0	0	0	0	0	0	0	0	0	0	0	0.168126	0.242091	0.136192	0.267022	0.168144	0
IS	IS10	0	0	0	0	0	0	0	0	0	0	0	0	0	0	0	0	0	0	0	0	0	0	0	0	0	0	0	0	0.227642	0	0	0	0	0	0	0	0	0	0	0	0	0	0.244546	0.287483	0.242119	0.267022	0.321002	0
IS	IS1166	0	0	0	0	0	0	0	0	0	0	0	0	0	0	0	0	0	0	0	0	0	0	0	0	0	0	0	0	0	0	0	0	0	0	0	0	0	0	0	0	0	0	0	0	0	0	0	0
IS	IS200	0	0	0	0	0	0	0	0	0	0	0	0	0	0	0	0	0	0	0	0	0	0	0	0	0	0	0	0	0	0	0	0	0	0	0	0	0	0	0	0	0	0	0	0	0	0	0	0
IS	IS26	0	0	0	0.244189	0	0	0	0	0	0	0	0	0	0	0	0	0	0	0	0	0.254139	0	0	0	0.275054	0	0	0	0	5.04888	0	0	0	0	0	0	0	0	0	0	0	0	0.0152842	0.0151307	0.0151325	0.0296691	0.0305716	0
IS	IS292	0	0	0	0	0	0	0	0	0	0	0	0	0	0	0	0	0	0	0	0	0	0	0	0	0	0	0	0	0	0	0	0	0	0	0	0	0	0	0	0	0	0	0.0152842	0.0151307	0	0.0741728	0.0458575	0
IS	IS621	1.03658	0.448376	2.02061	2.93027	0	2.51179	20.7177	7.96819	65.5391	26.9999	1.98402	7.77768	5.54202	179.701	3.42885	1.67176	57.7722	5.65197	181.407	0	0	11.5725	2.32559	32.949	0.550109	0.237094	0	0	12.9756	8.1221	36.6508	0	0	0	49.2059	0	0	0	0	0	0	0	0.565514	0.922973	0.726358	0.934578	0.764291	1.423
IS	IS679	0	0	0	0	0	0.837263	0	0.36219	0	0	0	0	0	0.0161689	0	0	0	0	0	0	0.254139	0.514332	0	0	0	0	0	0	0	4.17081	0	0	0	0	0	0	0	0	0	0	0	0	0.0152842	0	0.0302649	0.0593383	0.0305716	0
IS	IS903	0	0	0	0	0	0	0	0	0	0	0	0	0	0	0	0	0	0	0	0	0	0	0	0	0	0	0	0	0	0	0	0	0	0	0	0	0	0	0	0	0	0	0	0	0	0	0	0
IS	ISBaba6	0	0	0	0	0	0	0	0	0	0	0	0	0	0	0	0	0	0	0	0	0	0	0	0	0	0	0	0	0	0	0	0	0	0	0	0	0	0	0	0	0	0	0	0	0	0	0	0
IS	ISBf10	0	0	0	0	0	0	0	0	0	0	0	0	0	0	0	0	0	0	0	0	0	0	0	0	0	0	0	0	0	0	0	0	0	0	0	0	0	0	0	0	0	0	0	0	0	0	0	0
IS	ISBthe5	0	0	0	0	0	0	0	0	0	0	0	0	0	0	0	0	0	0	0	0	0	0	0	0	0	0	0	0	0	0	0	0	0	0	0	0	0	0	0	0	0	0	0	0	0	0	0	0
IS	ISCR-orf513	0	0	0	0	0	0	0	0	0.258537	0	0	0	0	0	0	0	0	0	0	0	0	0	0	0	0	0	0	0	0	0	0	0	0	0	0	0	0	0	0	0	0	0	0.0305683	0	0	0	0	0
IS	ISCR1	0	0	0	0	0	0	0	0	0	0	0	0	0	0	0	0	0	0	0	0	0	0	0	0	0	0	0	0	0	1.97565	0	0	0	0	0	0	0	0	0	0	0	0	0.0152842	0.0151307	0.0151325	0.0148346	0.0152858	0
IS	ISCR1-transposase	0	0	0	0	0	0	0	0	0	0	0	0	0	0	0	0	0	0	0	0	0	0	0	0	0	0	0	0	0	0	0	0	0	0	0	0	0	0	0	0	0	0	0	0	0	0	0	0
IS	ISCR20-transposase	0	0	0	0	0	0	0	0	0	0	0	0	0	0	0	0	0	0	0	0	0	0	0	0	0	0	0	0	0	0	0	0	0	0	0	0	0	0	0	0	0	0	0	0	0	0	0	0
IS	ISCR21	0	0	0	0	0	0	0	0	0	0	0	0	0	0	0	0	0	0	0	0	0	0	0	0	0	0	0	0	0	0	0	0	0	0	0	0	0	0	0	0	0	0	0	0	0	0	0	0
IS	ISCR8	0	0	0	0	0	0	0	0	0	0	0	0	0	0	0	0	0	0	0	0	0	0	0	0	0	0	0	0	0	0	0	0	0	0	0	0	0	0	0	0	0	0	0	0	0	0	0	0
IS	ISCra1	0	0	0	0	0	0	0	0	0	0	0	0	0	0	0	0	0	0	0	0	0	0	0	0	0	0	0	0	0	0	0	0	0	0	0	0	0	0	0	0	0	0	0	0	0	0	0	0
IS	ISCre2	0	0	0	0	0	0	0	0	0	0	0	0	0	0	0	0	0	0	0	0	0	0	0	0	0	0	0	0	0	0	0	0	0	0	0	0	0	0	0	0	0	0	0	0	0	0	0	0
IS	ISCrsp1	0	0	0	0	0	0	0	0	0	0	0	0	0	0	0	0	0	0	0	0	0	0	0	0	0	0	0	0	0	0	0	0	0	0	0	0	0	0	0	0	0	0	0.0458525	0.0453921	0.0907947	0.0890074	0.0764291	0
IS	ISCau1	0	0	0	0	0	0	0	0	0	0	0	0	0	0	0	0	0	0	0	0	0	0	0	0	0	0	0	0	0	0	0	0	0	0	0	0	0	0	0	0	0	0	0	0	0	0	0	0
IS	ISHa1152	0	0	0	0	0	0	0	0	0	0	0	0	0	0	0	0	0	0	0	0	0	0	0	0	0	0	0	0	0	0	0	0	0	0	0	0	0	0	0	0	0	0	0	0	0	0	0	0
IS	ISHa1942	0	0	0	0	0	0	0	0	0	0	0	0	0	0	0	0	0	0	0	0	0	0	0	0	0	0	0	0	0	0	0	0	0	0	0	0	0	0	0	0	0	0	0	0	0	0	0	0
IS	ISPbu1	0	0	0	0	0	0	0	0	0	0	0	0	0	0	0	0	0	0	0	0	0	0	0	0	0	0	0	0	0	0	0	0	0	0	0	0	0	0	0	0	0	0	0	0	0	0	0	0
IS	ISPrmu1	0	0	0	0	0	0	0	0	0	0	0	0	0	0	0	0	0	0	0	0	0	0	0	0	0	0	0	0	0	0	0	0	0	0	0	0	0	0	0	0	0	0	0	0	0	0	0	0
IS	ISPvsp1	0	0	0	0	0	0	0	0	0	0	0	0	0	0	0	0	0	0	0	0	0	0	0	0	0	0	0	0	0	0	0	0	0	0	0	0	0	0	0	0	0	0	0	0	0	0	0	0
IS	ISPvsp2	0	0	0	0	0	0	0	0	0	0	0	0	0	0	0	0	0	0	0	0	0	0	0	0	0	0	0	0	0	0	0	0	0	0	0	0	0	0	0	0	0	0	0	0	0	0	0	0
IS	ISRgn1	0	0	0	0	0	0	0	0	0	0	0	0	0	0	0	0	0	0	0	0	0	0	0	0	0	0	0	0	0	0	0	0	0	0	0	0	0	0	0	0	0	0	0	0	0	0	0	0
IS	ISRj1	0	0.224188	0	0	0	0	0	0	0.258537	0.049541	0	0	0.395858	0	0	0	0	0	0.0753664	0	0.127069	0	0	0	0	0	0.3391	0	0	0	0	0	0	0	0	0	0	0	0	0	0	0	0.0152842	0.0453921	0.0302649	0.0148346	0	0.158111
IS	ISSfl3	0	0	0	0	0	0	0	1.08657	0	0.421099	0	0	0	0	0	0	0.09502	0	0	0	0	0	0.258398	0	0	0.711283	0	0	0	0	0	0	0	0	0	0	0	0.346853	0	0	0	0	0.18341	0.166438	0.136192	0.133511	0.18343	0
IS	ISUnb4	0	0	0	0	0	0	0	0	0	0	0	0	0	0	0	0	0	0	0	0	0	0	0	0	0	0	0	0	0	0	0	0	0	0	0	0	0	0	0	0	0	0	0	0	0	0	0	0
Transposase	Tn916-orf13	0	0	0	0	0	0	0	0.36219	0.258537	0.049541	0	0	0	0	0	0	0.19004	0	0	0	0	0	0.516797	0	0	0	0	0	0	1.3171	0	0	0	0	0	0	0	0	0	0	0	0	5.62457	5.41679	5.38715	5.65197	5.35004	6.79876
Transposase	Tn916-orf14	0	0	0	0	0	0	0.83708	0	0	0	0	0	0	0	0.761967	0	0	0	0	0	0	0	0	0.149429	0	0	0	0	0	0	0	0	0	0	0	0	0	0	0.601485	0	0	0	4.70752	4.73591	4.82725	4.88057	4.99846	5.8501
Transposase	Tn916-orf15	0	0	0	0	0	0	0.83708	0	0	0	0	0	0	0	0	0	0.09502	0	0	0	0	0.514332	0	0.373572	0	0	0	0	0	0	0.222126	0	0	0	0	0	0	0	0	0	0	0	9.52203	10.7731	9.98742	11.0221	9.35492	13.5975
Transposase	Tn916-orf16	0	0	0	0	0	0	0.41854	0.36219	0	0.099082	0	0	0	0.0323378	0	0	0	0	0	0	0.254139	1.02866	0.516797	0	0	0	0	0	0	1.53661	0.222126	0	0	0	0	0	0	0	0	0	0	0	12.9915	12.4072	12.6507	12.3127	12.4579	15.9692
Transposase	Tn916-orf17	0	0	0	0	0	0	0.41854	0.36219	0	0	0	0	0	0	0	0	0	0	0	0	0	0.514332	0	0	0	0	0	0	0	0.219516	0.111063	0	0	0	0	0	0	0	0	0	0	0	2.4149	1.96699	2.49686	2.46254	2.39987	3.24127
Transposase	Tn916-orf18	0	0	0	0	0	0	0	0	0	0	0	0	0	0	0	0	0	0	0	0	0	1.02866	0	0	0	0	0	0	0	0.439033	0.222126	0	0	0	0	0	0	0	0	0	0	0	3.48479	3.93398	3.81338	4.36136	3.80617	3.63655
Transposase	Tn916-orf19	0	0	0	0	0	0	0	0	0	0	0	0	0	0	0	0	0	0	0	0	0	0	0	0	0	0	0	0	0	0	0	0	0	0	0	0	0	0	0	0	0	0	0.886481	0.953234	0.907947	1.17193	0.856006	1.423
Transposase	Tn916-orf20	1.3821	0	0	0	0	0	0	0	0.129268	0	0	0	0	0	0	0	0	0	0	0	0	0	0	0	0	0	0	0	0	0	0	0	0	0	0	0	0	0	0	0	0	0	5.57871	5.55297	5.72007	6.18601	5.04432	7.74743
Transposase	Tn916-orf5	0	0	0	0	0	0	0	0	0	0	0	0	0	0	0	0	0	0	0	0	0	0	0	0	0	0	0	0	0	0	0	0	0	0	0	0	0	0	0	0	0	0	1.13103	1.45255	1.25599	1.27577	1.68144	0.869609
Transposase	Tn916-orf6	0	0	0.144329	0	0	0	0	0	0	0	0	0	0	0	0	0	0	0	0	0	0	0	0	0	0	0	0	0	0	0	0.111063	0	0	0	0	0	0	0	0	0	0	0	1.14631	0.756535	1.02901	0.860405	0.84072	0.553388
Transposase	Tn916-orf7	0	0	0	0	0	0	0	0	0	0	0	0	0	0	0	0	0.09502	0	0	0	0	0	0	0	0	0	0	0	0	0	0	0	0	0	0	0	0	0	0	0	0	0	2.61359	1.89134	2.08828	2.4032	2.21644	3.32033
Transposase	Tn916-orf8	0	0	0	0	0	0	0	0	0	0	0	0	0	0	0	0	0.09502	0	0	0	0	0	0	0	0	0	0	0	0	0	0	0	0	0	0	0	0	0	0	0	0	0	1.46728	1.05915	1.27113	1.05325	1.02415	1.34394
Transposase	Tn916-orf9	0	0	0.144329	0	0.728969	0	0	0	0	0	0	0	0	0	0	0	0	0	0	0	0	0	0	0	0	0	0	0	0	0	0	0	0	0	0	0	0	0	0	0	0	0	2.15507	1.63412	1.80076	1.83949	1.91073	1.34394
Transposase	Xis-Tn916	0	0	0	0	0	0	0	0	0	0	0	0	0	0	0	0	0	0	0	0	0	0	0	0	0	0	0	0	0	0	0	0	0	0	0	0	0	0	0	0	0	0	0.794776	0.817058	0.756623	0.667555	0.794863	0.948665
Integrase	delta	0	0	0	0	0	0	0	0	0	0	0	0	0	0	0	0	0	0	0	0	0	0	0	0	0	0	0	0	0	0	0	0	0	0	0	0	0	0	0	0	0	0	0	0	0	0	0	0
IS	IS911	0	0	0	0	0	0	0	0	0	0	0	0	0	0	0	0	0	0	0	0	0	0	0	0	0	0	0	0	0	0	0	0	0	0	0	0	0	0	0	0	0	0	0	0	0	0	0	0
IS	IS91	0.691051	0.224188	6.63914	8.9129	1.09345	18.2105	3.34832	27.1643	240.181	139.805	7.0858	19.6386	9.10474	1398.06	22.097	20.0611	209.804	26.7382	1343.8	0.187827	2.54139	46.0327	10.3359	636.492	17.0534	7.58702	4.4083	0.71128	47.1219	101.417	679.15	0.167474	0	0	229.57	0.260539	0	0	0	0	0	0	17.9283	19.0344	18.6432	18.7361	18.7557	48.7772
Integrase	Int-Tn916	0	0	0	0	0	0	0	0	0	0	0	0	0	0	0	0	0	0	0	0	0.254139	0.514332	0	0	0	0	0	0	0	0.439033	0	0	0	0	0	0	0	0	0	0	0	0	6.28179	6.29437	7.38464	6.42337	6.87862	7.58932
Integrase	int2	0	0	5.19585	5.00588	0	9.2099	0.20927	0.72438	81.5684	32.276	3.11775	9.91655	1.18758	189.709	3.42885	4.17939	78.2965	5.65197	193.748	0	2.54139	9.00081	0.258398	0	1.10022	0	0	0	0	3.29274	0	0	0	0	38.6618	0.521078	0	0	0	0	0	0	0.0611366	0.121046	0.0605298	0.0890074	0.152858	0.237166
Integrase	int3	0	0	0	0	0	0	0	0	0	0	0	0	0	0	0	0	0	0	0	0	0	0	0	0	0	0	0	0	0	0	0	0	0	0	0	0	0	0	0	0	0	0	0.106989	0.0605228	0	0.0593383	0.0152858	0
Integrase	intI1	0	0	0	0	0	0	0	0	0.258537	0	0	0	0	0	0.761967	0	0	0	0	0	1.01656	0.257166	0	0	0	0	0	0	0	0.219516	0	0	0	0.365889	0	0	0	0	0	0	0	0.163781	0.198694	0.105915	0.166457	0.118677	0.0764291	1.81827
ist	istA11	0	0	0	0	0	0	0	0	0	0	0	0	0	0	0	0	0	0	0	0	0	0	0	0	0	0	0	0	0	0	0	0	0	0	0	0	0	0	0	0	0	0	0	0.0151307	0.0302649	0	0.0458575	0
ist	istA13	0	0	0	0	0	0	0	0	0	0	0	0	0	0	0	0	0	0	0	0	0	0	0	0	0	0	0	0	0	0	0	0	0	0	0	0	0	0	0	0	0	0	0	0	0	0.0296691	0.0152858	0.395277
ist	istA15	0	0	0	0	0	0	0	0	0	0	0	0	0	0	0	0	0	0	0	0	0	0	0	0	0	0	0	0	0	0	0	0	0	0	0	0	0	0	0	0	0	0	0	0	0	0	0	0
ist	istA17	0	0	0	0	0	0	0	0	0	0	0	0	0	0	0	0	0	0	0	0	0	0	0	0	0	0	0	0	0	0	0	0	0	0	0	0	0	0	0	0	0	0	0	0	0	0	0	0
ist	istA1	0	0	0	0	0	0	0	0	0	0	0	0	0	0	0	0	0	0	0	0	0	0	0	0	0	0	0	0	0	0	0	0	0	0	0	0	0	0	0	0	0	0	0	0	0	0.0148346	0	0
ist	istA2	0	0	0	0.244189	0	1.46521	0	1.08657	43.3049	41.0943	0	1.55554	5.14616	455.865	6.8577	6.96565	33.5421	2.82598	419.094	0	0	13.1155	2.06719	0.224143	1.37527	0	0	0	25.2683	10.3173	0.222126	0	0	0	110.07	0	0	0	0	0	0	0	0.0917049	0.121046	0.12106	0.0741728	0.0152858	0
ist	istA3	0	0	0	0	0	0	0	0	0	0	0	0	0	0	0	0	0	0	0	0	0	0	0	0	0	0	0	0	0	0	0	0	0	0	0	0	0	0	0	0	0	0	0	0	0	0	0	0
ist	istA5	0	0	0	0	0	0	0	0	0	0	0	0	0	0	0	0	0	0	0	0	0	0	0	0	0	0	0	0	0	0	0	0	0	0	0	0	0	0	0	0	0	0	0	0	0	0	0	0
ist	istA7	0	0	0	0	0	0	0	0	0	0	0	0	0	0	0	0	0	0	0	0	0	0	0	0	0	0	0	0	0	0	0	0	0	0	0	0	0	0	0	0	0	0	0	0	0	0	0	0
ist	istA9	0	0	0	0	0	0	0	0	0	0	0	0	0	0	0	0	0	0	0	0	0	0	0	0	0	0	0	0	0	0	0	0	0	0	0	0	0	0	0	0	0	0	0	0	0	0	0	0
ist	istA	0	0	0	0	0	0	0	0	0	0	0	0	0	0	0	0	0	0	0	0	0	0	0	0	0	0	0	0	0	2.85371	0	0	0	0	0	0	0	0	0	0	0	0	0.0152842	0.0151307	0.0151325	0.0445037	0	2.1345
ist	istB1	0	0	0	0	0	0	0	0	0	0	0	0	0	0	0	0	0	0	0	0	0	0	0	0	0	0	0	0	0	0	0	0	0	0	0	0	0	0	0	0	0	0	0.0152842	0	0	0	0	0
ist	istB3	0	0	0	0	0	0	0	0	0	0	0	0	0	0	0	0	0	0	0	0	0	0	0	0	0	0	0	0	0	0.878065	0	0	0	0	0	0	0	0	0	0	0	0	0	0	0	0	0	0
ist	istB	0	0.448376	0.144329	0.488378	0	1.25589	0	1.81095	35.161	40.6732	0	2.52775	1.18758	388.7	8.00065	8.08015	35.0624	4.13029	358.348	0	0	9.77231	2.06719	0.373572	1.37527	0.948377	0	0	15.252	7.46355	0	0	0	0	106.213	0	0	0	0	0	0	0	0.0611366	0.0302614	0.0302649	0.0296691	0.0305716	1.73922
Integrase	orf513	0	0	0	0	0	0	0	0	0	0	0	0	0	0	0	0	0	0	0	0	0	0	0	0	0	0	0	0	0	0.439033	0	0	0	0	0	0	0	0	0	0	0	0	0.0152842	0	0	0.0593383	0.0152858	0
Plasmid	pIP32953	0	0	0	0	0	0	0	0	0	0	0	0	0	0	0	0	0	0	0	0	0	0	0	0	0	0	0	0	0	0	0	0	0	0	0	0	0	0	0	0	0	0	0	0	0	0	0	0
Plasmid	Col(BS512)	0	0	0	0	0	0	0	0	0	0	0	0	0	0	0	0	0	0	0	0	0	0.514332	0.516797	0	0.275054	0	0	0	0	0.439033	0	0	0	0	0	0	0	0	0	0	0	0	0	0	0	0	0	0
Plasmid	Col(IMGS31)	0	0	0	0	0	0	0	0	0	0	0	0	0	0	0	0	0	0	0	0	0	0	0	0	0	0	0	0	0	0	0	0	0	0	0	0	0	0	0	0	0	0	0	0	0	0	0	0
Plasmid	Col(IRGK)	0	0	0	0	0	0.209316	0	0	0	0	0	0.583326	0	0	0	0	0	0	0	0	0	0	0	0	0	0	0	0	0	0.658549	0	0	0	0	0	0	0	0	0	0	0	0	0	0	0	0	0	0
Plasmid	Col(KPHS6)	0	0	0	0	0	0	0	0	0	0	0	0	0	0	0	0	0	0	0	0	0	0	0	0	0	0	0	0	0	0	0	0	0	0	0	0	0	0	0	0	0	0	0	0	0	0	0	0
Plasmid	Col(MG828)	0	0	0	0	0	0	0	0	0	0	0	0	0	0	0	0	0	0	0	0	0	0.257166	0	0	0	0	0	0	0	0	0	0	0	0	0	0	0	0	0	0	0	0	0	0	0	0	0	0
Plasmid	Col(MGD2)	0	0	0	0	0	0	0	0	0	0	0	0	0	0	0	0	0	0	0	0	0	0	0	0	0	0	0	0	0	0	0	0	0	0	0	0	0	0	0	0	0	0	0	0	0	0	0	0
Plasmid	Col(MP18)	0	0	0	0	0	0	0	0	0	0	0	0	0	0	0	0	0	0	0	0	0	0	0	0	0	0	0	0	0	0	0	0	0	0	0	0	0	0	0	0	0	0	0	0	0	0	0	0
Plasmid	Col(SD853)	0	0	0	0	0	0	0	0	0	0	0	0	0	0	0	0	0	0	0	0	0	0	0	0	0	0	0	0	0	0	0	0	0	0	0	0	0	0	0	0	0	0	0	0	0	0	0	0
Plasmid	Col(VCM04)	0	0	0	0	0	0	0	0	0	0	0	0	0	0	0	0	0	0	0	0	0	0	0	0	0	0	0	0	0	0	0	0	0	0	0	0	0	0	0	0	0	0	0	0	0	0	0	0
Plasmid	Col(YC)	0	0	0	0	0	0	0	0	0	0	0	0	0	0	0	0	0	0	0	0	0	0	0	0	0	0	0	0	0	0	0	0	0	0	0	0	0	0	0	0	0	0	0	0	0	0	0	0
Plasmid	Col(YF27601)	0	0	0	0	0	0	0	0	0	0	0	0	0	0	0	0	0	0	0	0	0	0	0	0	0	0	0	0	0	0	0	0	0	0	0	0	0	0	0	0	0	0	0	0	0	0	0	0
Plasmid	Col(Ye4449)	0	0	0	0	0	0	0	0	0	0	0	0	0	0	0	0	0	0	0	0	0	0	0	0	0	0	0	0	0	0	0	0	0	0	0	0	0	0	0	0	0	0	0	0	0	0	0	0
Plasmid	Col(pWES)	0	0	0	0	0	0	0	0	0	0	0	0	0	0	0	0	0	0	0	0	0	0	0	0	0	0	0	0	0	0	0	0	0	0	0	0	0	0	0	0	0	0	0	0	0	0	0	0
Plasmid	Col156	0	0	0	0	0	0	0	0	0	0	0	0	0	0	0	0	0	0	0	0	0	0.257166	0	0	0	0	0	0	0	0.878065	0	0	0	0	0	0	0	0	0	0	0	0	0.0917049	0.0756535	0.0605298	0.103842	0.0611433	0
Plasmid	Col3M	0	0	0	0	0	0	0	0	0	0	0	0	0	0	0	0	0	0	0	0	0	0	0	0	0	0	0	0	0	0	0	0	0	0	0	0	0	0	0	0	0	0	0.0305683	0.0151307	0.0302649	0.0148346	0.0152858	4.03183
Plasmid	Col8282	0	0	0	0	0	0	0	0	0	0	0	0	0	0	0	0	0	0	0	0	0	0	0	0	0	0	0	0	0	0	0	0	0	0	0	0	0	0	0	0	0	0	0	0	0	0	0	0
Plasmid	ColE10	0	0	0	0	0	0	0	0	0	0	0	0	0	0	0	0	0	0	0	0	0	0	0	0	0	0	0	0	0	0	0	0	0	0	0	0	0	0	0	0	0	0	0	0	0	0	0	0
Plasmid	ColKP3	0	0	0	0.244189	0	0	0	0	0	0	0	0	0	0	0	0	0	0	0	0	0.254139	0	0	0	0	0	0	0	0	0	0	0	0	0	0	0.781617	0	0	0	0	0	0.163781	0	0	0	0	0	0
Plasmid	ColRNAI	0	0	0	0.366284	0	0	0	0	0	0	0	0	0	2.45767	0	0	0	0	2.92045	0	0	0	0	12.3279	0	0	0.3391	0	0	0	11.1063	0	0	0	0	0	0	0	0	0	0	0	0	0	0	0	0	0
Plasmid	ColpVC	0	0	0	0	0	0	0	0	0	0	0	0	0	0	0	0	0	0	0	0	0	0	0	0	0	0	0	0	0	0	0	0	0	0	0	0	0	0	0	0	0	0	0	0	0	0	0	0
Plasmid	IncA/C	0	0	0	0	0	0	0	0	0	0	0	0	0	0	0	0	0	0	0	0	0	0	0	0	0	0	0	0	0	0	0	0	0	0	0	0	0	0	0	0	0	0	0	0	0	0	0	0
Plasmid	IncA/C2	0	0	0	0	0	0	0	0	0	0	0	0	0	0	0	0	0	0	0	0	0	0	0	0	0	0	0	0	0	0	0	0	0	0	0	0	0	0	0	0	0	0	0.0305683	0	0	0	0	0
Plasmid	IncB/O/K/Z	0	0	0	0	0	0	0	0	0	0	0	0	0	0	0	0	0	0	0	0	0	0	0	0	0	0	0	0	0	0	0	0	0	0	0	0	0	0	0	0	0	0	0	0	0	0	0	0.158111
Plasmid	IncFIA	0	0.448376	0.288658	0	0	0	0	1.44876	3.61952	2.7743	0	0.194442	0	30.8826	1.14295	0	3.13566	0.217383	31.5597	0	0	0.257166	0	0	0.275054	0	0	0	0.227642	0	0	0	0	0	0	0	0	0	0	0	0	0	0.0611366	0.0605228	0.0302649	0.0296691	0.0917149	0
Plasmid	IncFIA(HI1)	0	0	0	0	0	0	0	0	0	0	0	0	0	0	0	0	0	0	0	0	0	0	0	0	0	0	0	0	0	0	0	0	0	0	0	0	0	0	0	0	0	0	0	0	0	0	0	0.158111
Plasmid	IncFIB(AP001918)	0	0	1.15463	1.83142	0	5.65153	0	5.07066	65.2805	24.6219	1.98402	10.3054	4.7503	189.709	1.90492	3.62214	50.1706	4.34767	179.786	0	0	0.771498	0	66.6452	0.825163	0	0	0	0.910568	0.219516	77.0777	0	0	0	0	0	0	0	0.300742	0	0	0	0.534945	0.363137	0.786888	0.296691	0.412717	2.21355
Plasmid	IncFIB(K)	0	0	0	0	0	0	0	0	0	0	0	0	0	0	0	0	0	0	0	0	0	0	0	0	0	0	0	0.0889101	0	3.29274	0	0	0	0	0	0	0	0	0	0	0	0	0	0	0	0	0	0
Plasmid	IncFIB(Mar)	0	0	0	0	0	0	0	0	0	0	0	0	0	0	0	0	0	0	0	0	0	0	0	0	0	0	0	0	0	0	0	0	0	0	0	0	0	0	0	0	0	0	0	0	0	0	0	0
Plasmid	IncFIB(S)	0	0	0	0	0	0	0	0	0	0	0	0	0	0	0	0	0	0	0	0	0	0	0	0	0	0	0	0	0	0	0	0	0	0	0	0	0	0	0	0	0	0	0	0	0	0	0	0
Plasmid	IncFIB(pB171)	0	0	0	0	0	0	0	0.36219	0	0	0	0	0	0	0	0	0	0	0	0	0	0	0	0	0	0	0	0	0	0	0	0	0	0	0	0	0	0	0	0	0	0	0.0305683	0	0	0	0	0
Plasmid	IncFIB(pCTU1)	0	0	0	0	0	0	0	0	0	0	0	0	0	0	0	0	0	0	0	0	0	0	0	0	0	0	0	0	0	0	0	0	0	0	0	0	0	0	0	0	0	0	0	0	0	0	0	0
Plasmid	IncFIB(pCTU3)	0	0	0	0	0	0	0	0	0	0	0	0	0	0	0	0	0	0	0	0	0	0	0	0	0	0	0	0	0	0	0	0	0	0	0	0	0	0	0	0	0	0	0	0	0	0	0	0
Plasmid	IncFIB(pECLA)	0	0	0	0	0	0	0	0	0	0	0	0	0	0	0	0	0	0	0	0	0	0	0	0	0	0	0	0	0	0	0	0	0	0	0	0	0	0	0	0	0	0	0	0	0	0.0296691	0.0152858	0
Plasmid	IncFIB(pENTAS01)	0	0	0	0	0	0	0	0	0	0	0	0	0	0	0	0	0	0	0	0	0	0	0	0	0	0	0	0	0	0	0	0	0	0	0	0	0	0	0	0	0	0	0	0	0	0	0	0
Plasmid	IncFIB(pENTE01)	0	0	0	0	0	0	0	0	0	0	0	0	0	0	0	0	0	0	0	0	0	0	0	0	0	0	0	0	0	0	0	0	0	0	0	0	0	0	0	0	0	0	0	0	0	0	0	0
Plasmid	IncFIB(pHCM2)	0	0	0	0	0	0	0	0	0	0	0	0	0	0	0	0	0	0	0	0	0	0	0	0	0	0	0	0	0	0	0	0	0	0	0	0	0	0	0	0	0	0	0	0.0605228	0.0151325	0	0.0611433	0
Plasmid	IncFIB(pKPHS1)	0	0	0	0	0	0	0	0	0	0	0	0	0	0	0	0	0	0	0	0	0.254139	0	0	0	0	0	0	0	0	0	0	0	0	0	0	0	0	0	0	0	0	0	0	0.0151307	0	0	0.0152858	0
Plasmid	IncFIB(pLF82)	0	0	0	0	0	0	0	0	0	0	0	0	0	0	0	0	0	0	0	0	0	0	0	0	0	0	0	0	0	0	0	0	0	0	0	0	0	0	0	0	0	0	0	0	0	0	0	0
Plasmid	IncFIB(pQil)	0	0	0	0	0	0	0	0	0	0	0	0	0	0	0	0	0	0	0	0	0	0	0	0	0	0	0	0	0	0	0	0	0	0	0	0	0	0	0	0	0	0	0	0	0	0	0	0
Plasmid	IncFIC(FII)	0	0	0	0	0	0	0	0.72438	0.129268	0.0247705	0	0	0	0.258702	0	0	0.19004	0	0.35799	0	0	0.514332	0.258398	0	0	0	0	0	0.227642	0	0	0	0	0	0.600072	0	0	0	0	0	0	0	0.213978	0.121046	0.196722	0.148346	0.168144	0.0790554
Plasmid	IncFII	0	0	0.432987	0.854662	0	0.627947	0	0.36219	5.3	0.668804	1.13373	0.97221	0	6.43521	0.380983	0	3.51574	0	7.25401	0	0	1.543	0	11.0577	0.275054	0	0	0	1.13821	0.219516	10.9952	0	0	0	5.48637	0	0	0	0	0	0	0	0	0	0	0	0	0.237166
Plasmid	IncFII(29)	0	0	0.144329	0	0	0	0	0	0.904879	1.61008	0	0	0.395858	20.8255	0.380983	0	1.99542	0.434767	19.501	0	0	0	0	0	0	0	0	0	0	0	0	0	0	0	4.62912	0	0	0	0	0	0	0	0	0	0	0	0	0
Plasmid	IncFII(K)	0	0	0	0	0	0	0	0	0	0	0	0	0	0	0	0	0	0	0	0	0.254139	0	0	0	0	0	0	0	0	0	0	0	0	0	0	0	0	0	0	0	0	0	0	0	0	0	0	0
Plasmid	IncFII(S)	0	0	0	0	0	0	0	0	0	0	0	0	0	0	0	0	0	0	0	0	0	0	0	0	0	0	0	0	0	0	0	0	0	0	0	0	0	0	0	0	0	0	0	0	0	0	0	0
Plasmid	IncFII(SARC14)	0	0	0	0	0	0	0	0	0	0	0	0	0	0	0	0	0	0	0	0	0	0	0	0	0	0	0	0	0	0	0	0	0	0	0	0	0	0	0	0	0	0	0	0	0	0	0	0
Plasmid	IncFII(Serratia)	0	0	0	0	0	0	0	0	0	0	0	0	0	0	0	0	0	0	0	0	0	0	0	0	0	0	0	0	0	0	0	0	0	0	0	0	0	0	0	0	0	0	0	0	0	0	0	0
Plasmid	IncFII(Y)	0	0	0	0	0	0	0	0	0	0	0	0	0	0	0	0	0	0	0	0	0	0	0	0	0	0	0	0	0	0	0	0	0	0	0	0	0	0	0	0	0	0	0	0	0	0	0	0
Plasmid	IncFII(Yp)	0	0	0	0	0	0	0	0	0	0	0	0	0	0	0	0	0	0	0	0	0	0	0	0	0	0	0	0	0	0	0	0	0	0	0	0	0	0	0	0	0	0	0.0152842	0	0.0302649	0	0	0
Plasmid	IncFII(p14)	0	0	0	0	0	0	0	0	0	0	0	0	0	0	0	0	0	0	0	0	0	0	0	0	0	0	0	0	0	0	0	0	0	0	0	0	0	0	0	0	0	0	0	0	0	0	0	0
Plasmid	IncFII(p96A)	0	0	0	0	0	0	0	0	0	0	0	0	0	0	0	0	0	0	0	0	0	0	0	0	0	0	0	0	0	0	0	0	0	0	0	0	0	0	0	0	0	0	0	0	0	0	0	0
Plasmid	IncFII(pCRY)	0	0	0	0	0	0	0	0	0	0	0	0	0	0	0	0	0	0	0	0	0	0	0	0	0	0	0	0	0	0	0	0	0	0	0	0	0	0	0	0	0	0	0	0	0	0	0	0
Plasmid	IncFII(pCTU2)	0	0	0	0	0	0	0	0	0	0	0	0	0	0	0	0	0	0	0	0	0	0	0	0	0	0	0	0	0	0	0	0	0	0	0	0	0	0	0	0	0	0	0	0	0	0	0	0
Plasmid	IncFII(pCoo)	0	0	0	0	0	0	0	0	2.71464	4.21099	0	0	0.395858	37.1076	1.14295	0	4.2759	0.434767	34.1033	0	0	0	0	0	0	0	0	0	0	0	0	0	0	0	0	0	0	0	0	0	0	0	0.0152842	0.0756535	0.0453974	0.103842	0.0917149	0
Plasmid	IncFII(pECLA)	0	0	0	0	0	0	0	0	0	0	0	0	0	0	0	0	0	0	0	0	0	0	0	0	0	0	0	0	0	0	0	0	0	0	0	0	0	0	0	0	0	0	0.0764208	0.0302614	0.0151325	0	0.0305716	0
Plasmid	IncFII(pENTA)	0	0	0	0	0	0	0	0	0	0	0	0	0	0	0	0	0	0	0	0	0	0	0	0	0	0	0	0	0	0	0	0	0	0	0	0	0	0	0	0	0	0	0	0	0	0	0	0
Plasmid	IncFII(pHN7A8)	0	0	0.577317	0.610473	0	1.67453	0	0.36219	6.98049	0.544951	0	1.36109	0	4.3656	0	0	5.60618	0.217383	4.46546	0	0	0	0	0	0	0	0	0	0	0	0	0	0	0	0	0	0	0	0	0	0	0	0.0305683	0	0	0	0.0152858	0
Plasmid	IncFII(pKPX1)	0	0	0	0	0	0	0	0	0	0	0	0	0	0	0	0	0	0	0	0	0	0	0	0	0	0	0	0	0	0	0	0	0	0	0	0	0	0	0	0	0	0	0	0	0	0	0	0
Plasmid	IncFII(pMET)	0	0	0	0	0	0	0	0	0	0	0	0	0	0	0	0	0	0	0	0	0	0	0	0	0	0	0	0	0	0	0	0	0	0	0	0	0	0	0	0	0	0	0	0	0	0	0	0
Plasmid	IncFII(pRSB107)	0	0	0	0.122095	0	0	0	0	0	0	0	0	0	0	0	0	0	0	0	0	0	0	0	0	0	0	0	0	0	0	0	0	0	0	0.171449	0	0	0	0	0	0	0	0	0	0	0	0	0
Plasmid	IncFII(pSE11)	0	0	0	0	0	0	0	1.08657	2.97317	1.85779	0	0	0	26.3391	0	0.835878	1.4253	0.217383	26.3971	0	0	0.257166	0	9.26458	0	0	0	0	0	0	7.44122	0	0	0	2.57174	0	0	0	0	0	0	0	0.0152842	0.0151307	0.0302649	0.0593383	0.0152858	0.237166
Plasmid	IncFII(pYVa12790)	0	0	0	0	0	0	0	0	0	0	0	0	0	0	0	0	0	0	0	0	0	0	0	0	0	0	0	0	0	0	0	0	0	0	0	0	0	0	0	0	0	0	0	0	0	0	0	0
Plasmid	IncFII(pseudo)	0	0	0	0	0	0	0	0	0	0	0	0	0	0	0	0	0	0	0	0	0	0	0	0	0	0	0	0	0	0	0	0	0	0	0	0	0	0	0	0	0	0	0	0	0	0	0	0
Plasmid	IncHI1A	0	0	0	0	0	0	0	0	0	0	0	0	0	0	0	0	0	0	0	0	0	0	0	0	0	0	0	0	0	4.39033	0	0	0	0	0	0	0	0	0	0	0	0	0	0	0	0	0	0.158111
Plasmid	IncHI1A(CIT)	0	0	0	0	0	0	0	0	0	0	0	0	0	0	0	0	0	0	0	0	0	0	0	0	0	0	0	0	0	0	0	0	0	0	0	0	0	0	0	0	0	0	0	0	0	0	0	0
Plasmid	IncHI1B	0	0	0	0	0	0	0	0	0	0	0	0	0	0	0	0	0	0	0	0	0.635347	0	0	0	0	0	0	0	0	0	0	0	0	0	0	0.521078	0	0	0	0	0	0	0	0	0	0	0	0
Plasmid	IncHI1B(CIT)	0	0	0	0	0	0	0	0	0	0	0	0	0	0	0	0	0	0	0	0	0	0	0	0	0	0	0	0	0	0	0	0	0	0	0	0	0	0	0	0	0	0	0	0	0	0	0	0
Plasmid	IncHI1B(R27)	0	0	0	0	0	0	0	0	0	0	0	0	0	0	0	0	0	0	0	0	0	0	0	0	0	0	0	0	0	3.51226	0	0	0	0	0	0	0	0	0	0	0	0	0	0	0	0	0	0.237166
Plasmid	IncHI2	0	0	0	0	0	0	0	0	0	0	0	0	0	0	0	0	0	0	0	0	0	0	0	0	0	0	0	0	0	0	0	0	0	0	0	0	0	0	0	0	0	0	0	0	0	0	0	0
Plasmid	IncHI2A	0	0	0	0	0	0	0	0	0	0	0	0	0	0	0	0	0	0	0	0	0	0	0	0	0	0	0	0	0	0	0	0	0	0	0	0	0	0	0	0	0	0	0	0	0	0	0	0
Plasmid	IncI1	0	0	0	0	0	0	0	1.08657	0	0.718345	0	0.194442	0.395858	9.21626	0.380983	0	0.28506	0	9.4208	0	0	1.80016	0.258398	21.8913	0.550109	0	0	0	0	0	23.1011	0	0	0	0	0	0	0	0	0	0	0	0.0458525	0	0.0302649	0.0148346	0.0305716	0
Plasmid	IncI2	0	0	0	0	0	0	0	0	0	0	0	0	0	0	0	0	0	0	0	0	0	0	0	0	0	0	0	0	0	0	0	0	0	0	0	0	0	0	0	0	0	0	0.0152842	0	0	0	0	0
Plasmid	IncL/M	0	0	0	0	0	0	0	0	0	0	0	0	0	0	0	0	0	0	0	0	0	0	0	0	0	0	0	0	0	0	0	0	0	0	0	0	0	0	0	0	0	0	0	0	0	0	0	0
Plasmid	IncL/M(pMU407)	0	0	0	0	0	0	0	0	0	0	0	0	0	0	0	0	0	0	0	0	0	0	0	0	0	0	0	0	0	0	0	0	0	0	0	0	0	0	0	0	0	0	0	0	0	0	0	0
Plasmid	IncL/M(pOXA-48)	0	0	0	0	0	0	0	0	0	0	0	0	0	0	0	0	0	0	0	0	0	0	0	0	0	0	0	0	0	0	0	0	0	0	0	0	0	0	0	0	0	0	0	0	0	0	0	0
Plasmid	IncN	0	0	0	0	0	0	0	0	0	0	0	0	0	0	0	0	0	0	0	0	0	0	0	0	0	0	0	0	0	0	0	0	0	0	0	0	0	0	0	0	0	0	0.0152842	0	0.0605298	0	0.0305716	0
Plasmid	IncN2	0	0	0	0	0	0	0	0	0	0	0	0	0	0	0	0	0	0	0	0	0	0	0	0	0	0	0	0	0	0	0	0	0	0	0	0	0	0	0	0	0	0	0	0	0	0	0	0
Plasmid	IncN3	0	0	0	0	0	0	0	0	0	0	0	0	0	0	0	0	0	0	0	0	0	0	0	0	0	0	0	0	0	0	0	0	0	0	0	0	0	0	0	0	0	0	0	0	0	0	0	0
Plasmid	IncP(6)	0	0	0	0	0	0	0	0	0	0	0	0	0	0	0	0	0	0	0	0	0	0	0	0	0	0	0	0	0	0	0	0	0	0	0	0	0	0	0	0	0	0	0	0	0	0	0	0
Plasmid	IncP(Beta)	0	0	0	0	0	0	0	0	0	0.0743115	0	0	0	0.0161689	0	0	0	0	0	0	0.127069	0	0	0	0	0	0	0	0	0	0	0	0	0	0	0	0	0	0	0	0	0	0.0305683	0	0	0.0890074	0.0458575	0.158111
Plasmid	IncQ1	0	0	0	0	0	0	0	0	0	0	0	0	0	0	0	0	0	0	0	0	0	0	0	0	0	0	0	0	0	0	0	0	0	0	0	0	0	0	0	0	0	0	0.0305683	0	0	0	0	0
Plasmid	IncQ2	0	0	0	0	0	0	0	0	0	0	0	0	0	0	0	0	0	0	0	0	0	0	0	0	0	0	0	0	0	0	0	0	0	0	0	0	0	0	0	0	0	0	0	0	0	0	0	0
Plasmid	IncR	0	0	0	0	0	0	0	0	0	0	0	0.194442	0	0	0	0	0	0	0	0	0	0	0	0	0	0	0	0	0	0.439033	0	0	0	0	0	0	0	0	0	0	0	0	0.0152842	0	0	0	0	0
Plasmid	IncT	0	0	0	0	0	0	0	0	0	0	0	0	0	0	0	0	0	0	0	0	0	0	0	0	0	0	0	0	0	0	0	0	0	0	0	0	0	0	0	0	0	0	0	0	0	0	0	0
Plasmid	IncU	0	0	0	0	0	0	0	0	0	0	0	0	0	0	0	0	0	0	0	0	0	0	0	0	0	0	0	0	0	0	0	0	0	0	0	0	0	0	0	0	0	0	0	0	0	0	0	0
Plasmid	IncW	0	0	0	0	0	0	0	0	0	0	0	0	0	0	0	0	0	0	0	0	0	0	0	0	0	0	0	0	0	0	0	0	0	0	0	0	0	0	0	0	0	0	0	0	0	0	0	0
Plasmid	IncX1	0	0	0	0	0	0	0	0	0	0	0	0	0	0	0	0	0	0	0	0	0	0	0	0	0	0	0	0	0	0	0	0	0	0	0	0	0	0	0	0	0	0	0	0	0	0	0	0
Plasmid	IncX2	0	0	0	0	0	0	0	0	0	0	0	0	0	0	0	0	0	0	0	0	0	0	0	0	0	0	0	0	0	0	0	0	0	0	0	0	0	0	0	0	0	0	0	0	0	0	0	0
Plasmid	IncX3	0	0	0	0	0	0	0	0	0	0	0	0	0	0	0	0	0	0	0	0	0	0	0	0	0	0	0	0	0	0	0	0	0	0	0	0	0	0	0	0	0	0	0	0	0	0	0	0
Plasmid	IncX3(pEC14)	0	0	0	0	0	0	0	0	0	0	0	0	0	0	0	0	0	0	0	0	0	0	0	0	0	0	0	0	0	0	0	0	0	0	0	0	0	0	0	0	0	0	0	0	0	0	0	0
Plasmid	IncX4	0	0	0	0	0	0	0	0	0	0	0	0	0	0	0	0	0	0	0	0	0	0	0	0	0	0	0	0	0	0	0	0	0	0	0	0	0	0	0	0	0	0	0	0	0	0	0	0
Plasmid	IncX5	0	0	0	0	0	0	0	0	0	0	0	0	0	0	0	0	0	0	0	0	0	0	0	0	0	0	0	0	0	0	0	0	0	0	0	0	0	0	0	0	0	0	0	0	0	0	0	0
Plasmid	IncX6	0	0	0	0	0	0	0	0	0	0	0	0	0	0	0	0	0	0	0	0	0	0	0	0	0	0	0	0	0	0	0	0	0	0	0	0	0	0	0	0	0	0	0	0	0	0	0	0
Plasmid	IncY	0	0	0	0	0	0	0	0	0	0	0	0	0	0	0	0	0	0	0	0	0	0	0	0	0	0	0	0	0	0	0	0	0	0	0	0	0	0	0	0	0	0	0	0	0.0453974	0	0	0
Plasmid	P1	0	0	0	0	0	0	0	0	0	0	0	0	0	0	0	0	0	0	0	0	0	0	0	0	0	0	0	0	0	0	0	0	0	0	0	0	0	0	0	0	0	0	0	0	0	0	0	0
Plasmid	Rep	0	0	0	0	0	0	0	0	0	0	0	0	0	0	0	0	0	0	0	0	0	0	0	0	0	0	0	0	0	0	0	0	0	0	0	0	0	0	0	0	0	0	0	0	0	0	0	0
Plasmid	Rep7	0	0	0	0.244189	0	0	0	0	0	0	0	0	0	0	0	0	0	0	0	0	0	0	0	0.0747144	0	0	0	0	0	0	0	0	0	0	0	0	0	0	0	0	0	0	0.0152842	0	0.0453974	0	0.0305716	0.158111
Plasmid	p0111	0	0	0	0	0	0	0	0	0	0	0	0	0	14.7945	0	0	0	0	14.0181	0	0	0	0	63.7314	0	0	0	0	0	0.439033	70.7471	0	0	0	0	0	0	0	0	0	0	0	0	0	0	0	0	0
Plasmid	pADAP	0	0	0	0	0	0	0	0	0	0	0	0	0	0	0	0	0	0	0	0	0	0	0	0	0	0	0	0	0	0	0	0	0	0	0	0	0	0	0	0	0	0	0	0	0	0	0	0
Plasmid	pEC4115	0	0	0	0	0	0	0	0	0	0	0	0	0	0	0	0	0	0	0	0	0	0	0	0	0	0	0	0	0	0	0	0	0	0	0	0	0	0	0	0	0	0	0	0	0	0	0	0
Plasmid	pENTAS02	0	0	0	0	0	0	0	0	0	0	0	0	0	0	0	0	0	0	0	0	0	0	0	0	0	0	0	0	0	0	0	0	0	0	0	0	0	0	0	0	0	0	0	0	0	0	0	0
Plasmid	pESA2	0	0	0	0	0	0	0	0	0	0	0	0	0	0	0	0	0	0	0	0	0	0	0	0	0	0	0	0	0	0	0	0	0	0	0	0	0	0	0	0	0	0	0	0	0	0	0	0
Plasmid	pIP31758(p153)	0	0	0	0	0	0	0	0	0	0	0	0	0	0	0	0	0	0	0	0	0	0	0	0	0	0	0	0	0	0	0	0	0	0	0	0	0	0	0	0	0	0	0	0	0	0	0	0
Plasmid	pIP31758(p59)	0	0	0	0	0	0	0	0	0	0	0	0	0	0	0	0	0	0	0	0	0	0	0	0	0	0	0	0	0	0	0	0	0	0	0	0	0	0	0	0	0	0	0	0	0	0	0	0
Plasmid	pJARS36	0	0	0	0	0	0	0	0	0	0	0	0	0	0	0	0	0	0	0	0	0	0	0	0	0	0	0	0	0	0	0	0	0	0	0	0	0	0	0	0	0	0	0	0	0	0	0	0
Plasmid	pSL483	0	0	0	0	0	0	0	0	0	0	0	0	0	0	0	0	0	0	0	0	0	0	0	0	0	0	0	0	0	0	0	0	0	0	0	0	0	0	0	0	0	0	0	0	0	0	0	0
Plasmid	pSM22	0	0	0	0	0	0	0	0	0	0	0	0	0	0	0	0	0	0	0	0	0	0	0	0	0	0	0	0	0	0	0	0	0	0	0	0	0	0	0	0	0	0	0	0	0	0	0	0
Plasmid	pXuzhou21	0	0	0	0	0	0	0	0	0	0	0	0	0	0	0	0	0	0	0	0	0	0	0	0	0	0	0	0	0	0	0	0	0	0	0	0	0	0	0	0	0	0	0	0	0	0	0	0
Plasmid	pYE854	0	0	0	0	0	0	0	0	0	0	0	0	0	0	0	0	0	0	0	0	0	0	0	0	0	0	0	0	0	0	0	0	0	0	0	0	0	0	0	0	0	0	0	0	0	0	0	0
Plasmid	rep1	0	0	0	0	0	0	1.25562	0	0	0	0	0	0	0.161689	0	0	0.09502	0	0.11305	0	0	0	0.516797	0	0	0	0	0	0	0.219516	0	0	0	0	2.22884	0	0	0	0.601485	0	0	0	0.871197	0.620359	0.786888	0.563714	0.65729	1.50205
Plasmid	rep10	0	0	0	0	0	0	0	0	0	0	0	0	0	0	0	0	0	0	0	0	0	0	0	0	0	0	0	0	0	0	0	0	0	0.365889	0	0	0	0	0	0	0	0	0	0.0302614	0	0.0296691	0	0
Plasmid	rep10b	0	0	0	0	0	0	0	0	0	0	0	0	0	0	0	0	0	0	0	0	0	0	0	0	0	0	0	0	0	0	0	0	0	0	0	0	0	0	0	0	0	0	0	0	0	0	0	0
Plasmid	rep11	0	0	0	0	0	0	0	0	0	0	0	0	0	0	0	0	0.19004	0	0.0376832	0	0	0	0	0	0	0	0	0	0	0.219516	0	0	0	0	0	0	0	0	0	0	0	0	0.0305683	0.0453921	0	0	0.0305716	0
Plasmid	rep12	0	0	0	0	0	0	0	0	0	0	0	0	0	0	0	0	0	0	0	0	0	0	0	0	0	0	0	0	0	0	0	0	0	0	0	0	0	0	0	0	0	0	0	0	0	0	0	0
Plasmid	rep13	0	0	0	0	0	0	0	0	0	0	0	0	0	0.0161689	0	0	0	0	0	0	0	0	0	0	0	0	0	0	0	0	0	0	0	0	0	0	0	0	0	0	0	0	0.106989	0.136176	0.0756623	0.0741728	0.0917149	0
Plasmid	rep14	0	0	0	0	0	0	0	0	0	0	0	0	0	0	0	0	0	0	0	0	0	0	0	0	0	0	0	0	0	0	0	0	0	0	0	0	0	0	0	0	0	0	0	0	0	0	0	0
Plasmid	rep15	0	0	0	0	0	0	0	0	0	0	0	0	0	0	0	0	0	0	0	0	0	0	0	0	0	0	0	0	0	0	0	0	0	0	0	0	0	0	0	0	0	0	0	0	0	0	0	0
Plasmid	rep16	0	0	0	0	0	0	0	0	0	0	0	0	0	0	0	0	0	0	0	0	0	0	0	0	0	0	0	0	0	0	0.111063	0	0	0	0	0	0	0	0	0	0	0	0.0305683	0	0.0151325	0.0445037	0.0458575	0
Plasmid	rep17	0	0	0	0	0	0	0	0	0	0	0	0	0	0	0	0	0	0	0	0	0	0	0	0	0	0	0	0	0	0.219516	0	0	0	0	0	0	0	0	0	0	0	0	0	0	0	0	0	0
Plasmid	rep18	0	0	0	0	0	0	0	0	0	0	0	0	0	0	0	0	0	0	0	0	0	0	0	0	0	0	0	0	0	0	0	0	0	0	0	0	0	0	0	0	0	0	0	0	0	0	0	0
Plasmid	rep19	0	0	0	0	0	0	0	0	0	0	0	0	0	0	0	0	0	0	0	0	0	0	0	0	0	0	0	0	0	0	0	0	0	0	0	0	0	0	0	0	0	0	0	0	0	0	0	0
Plasmid	rep2	0	0	0	0	0	0	0	0.72438	0	0	0	0	0	0	0	0	0	0	0	0	0	0	0.516797	0	0.550109	0	0	0	0	0.439033	0	0	0	0	0	0	0	0	0	0	0.554041	0	0	0.0302614	0.0151325	0	0	0
Plasmid	rep20	0	0	0	0	0	0	0	0	0	0	0	0	0	0	0	0	0	0	0	0	0	0	0	0	0	0	0	0	0	0	0	0	0	0	0	0	0	0	0	0	0	0	0.0152842	0.0151307	0	0	0.0305716	0
Plasmid	rep21	0	0.224188	0	0	0	0	0	0	0	0	0	0	0.395858	0	0	0	0.09502	0	0.0188416	0	0.127069	0	0	0	0	0	0	0	0	0	0.111063	0	0	0	0	0	0	0	0	0	0	0	0.229262	0.151307	0.196722	0.16318	0.290431	1.423
Plasmid	rep22	0	0	0	0	0	0	0	0	0	0	0	0	0	0	0	0	0	0	0	0	0	0	0	0.149429	0	0	0	0	0	0	0.222126	0	0	0	0	0	0	0	0	0	0	0	0.580798	0.86245	0.529636	0.726894	0.519718	0.632443
Plasmid	rep23	0	0	0	0	0	0	0	0	0	0	0	0	0	0	0	0	0	0	0	0	0	0	0	0	0	0	0	0	0	0	0	0	0	0	0	0	0	0	0	0	0	0	0	0	0	0	0	0
Plasmid	rep24	0	0	0	0	0	0	0	0	0	0	0	0	0	0	0	0	0	0	0	0	0	0	0	0	0	0	0	0	0	0	0	0	0	0	0	0	0	0	0	0	0	0	0	0	0	0	0	0
Plasmid	rep3	0	0	0	0	0	0	0	0	0	0	0	0	0	0	0	0	0	0	0	0	0	0	0	0	0	0	0	0	0	0	0	0	0	0	0	0	0	0	0	0	0	0	0	0	0	0	0	0
Plasmid	rep4	0	0	0	0	0	0	0	0	0	0	0	0	0	0	0	0	0	0	0	0	0	0	0	0	0	0	0	0	0	0	0	0	0	0	0	0	0	0	0	0	0	0	0.0611366	0.0302614	0	0.0148346	0.0152858	0.0790554
Plasmid	rep5	0	0	0	0	0	0	0	0	0	0	0	0	0	0	0	0	0	0	0	0	0	0	0	0	0	0	0	0	0	0	0	0	0	0	0	0	0	0	0	0	0	0	0	0	0	0	0	0
Plasmid	rep6	0	0	0	0	0	0	0	0	0	0	0	0	0	0	0	0	0	0	0	0	0	0	0	0	0	0	0	0	0	0	0	0	0	0	0	0	0	0	0	0	0	0	0.0152842	0.0151307	0.0302649	0.0148346	0.0305716	0
Plasmid	rep7	0	0	0.288658	0.244189	0	0	0	0	0	0	0	0	0	0	0	0	0	0	0.0376832	0	0.254139	0	0	0	0	0	0	0	0	0.878065	0.222126	0	0	0	0	0	0	0	0	0	0	0	0.580798	0.378267	0.378311	0.51921	0.596147	0.395277
Plasmid	rep7b	0	0	0	0	0	0	0	0	0	0	0	0	0	0	0	0	0	0	0	0	0	0	0	0	0	0	0	0	0	0	0	0	0	0	0	0	0	0	0	0	0	0	0.0305683	0	0.12106	0.0445037	0	0
Plasmid	rep8	0	0	0	0	0	0	0	0	0	0	0	0	0	0	0	0	0	0	0	0	0	0	0	0	0	0	0	0	0	0	0	0	0	0	0	0	0	0	0	0	0	0	0	0	0	0	0	0
Plasmid	rep9	0	0	0	0	0	0	0	0	0	0	0	0	0	0	0	0	0	0	0	0	0	0	0	0	0	0	0	0	0	0.439033	0	0	0	0	0.257174	0	0	0	0	0	0	0	0.0917049	0.0907842	0.0756623	0.0593383	0.0764291	0
Plasmid	repA	0	0	0	0	0	0	0	0	0	0	0	0	0	0	0	0	0	0	0	0	0	0	0	0	0	0	0	0	0	0	0	0	0	0	0	0	0	0	0	0	0	0	0	0	0	0	0	0
Plasmid	repUS1	0	0	0	0	0	0	0	0	0	0	0	0	0	0	0	0	0	0	0	0	0	0.514332	0	0	0	0	0	0	0	0	0	0	0	0	0	0	0	0	0	0	0	0	0.0458525	0.0151307	0.0605298	0.0296691	0.0611433	0.395277
Plasmid	repUS10	0	0	0	0	0	0	0	0	0	0	0	0	0	0	0	0	0	0	0	0	0	0	0	0	0	0	0	0	0	0	0	0	0	0	0	0	0	0	0	0	0	0	0	0	0	0	0	0.0790554
Plasmid	repUS11	0	0	0	0	0.728969	0	0	0	0	0	0	0	0	0	0	0	0	0	0	0	0	0	0	0	0	0	0	0	0	0	0	0	0	0	0	0	0	0	0	0	0	0	0	0	0	0	0	0
Plasmid	repUS12	0	0	0	0	0	0	0	0	0	0	0	0	0	0	0	0	0	0	0	0	0	0	0	0	0	0	0	0	0	0	0	0	0	0	0	0	0	0	0	0	0	0	0.137557	0.0907842	0.105927	0.103842	0.0458575	0.237166
Plasmid	repUS13	0	0	0	0	0	0	0	0	0	0	0	0	0	0	0	0	0	0	0	0	0	0	0	0	0	0	0	0	0	0	0	0	0	0	0	0	0	0	0	0	0	0	0	0.0302614	0	0	0	0
Plasmid	repUS14	0	0	0	0	0	0	0	0	0	0	0	0	0	0.0161689	0	0	0	0	0	0	0	0	0	0	0	0	0	0	0	0	0	0	0	0	0	0	0	0	0	0	0	0	0	0	0	0	0	0
Plasmid	repUS15	0	0	0	0	0	0	0	0	0	0	0	0	0	0	0	0	0	0	0	0	0	0	0	0	0	0	0	0	0	11.6344	0.111063	0	0	0	0	0	0	0	0	0	0	0	0	0	0	0	0	0
Plasmid	repUS16	0	0	0	0	0	0	0	0	0	0	0	0	0	0	0	0	0	0	0	0	0	0	0	0	0	0	0	0	0	0	0	0	0	0	0	0	0	0	0	0	0	0	0	0	0	0	0.0152858	0.0790554
Plasmid	repUS17	0	0	0	0	0	0	0	0	0	0	0	0	0	0	0	0	0	0	0	0	0	0	0	0	0	0	0	0	0	0	0	0	0	0	0	0	0	0	0	0	0	0	0	0	0	0	0	0
Plasmid	repUS18	0	0	0	0	0	0	0	0	0	0	0	0	0	0	0	0	0	0	0	0	0	0	0	0	0	0	0	0	0	0	0	0	0	0	0	0	0	0	0	0	0	0	0.427956	0.529574	0.529636	0.637886	0.397431	0.316222
Plasmid	repUS19	0	0	0	0	0	0	0	0	0	0	0	0	0	0	0	0	0	0	0	0	0	0	0	0	0	0	0	0	0	0	0	0	0	0	0	0	0	0	0	0	0	0	0	0	0	0	0	0
Plasmid	repUS2	0	0	0	0	0	0	0	0	0	0	0	0	0	0	0	0	0	0	0	0	0	0	0	0	0	0	0	0	0	0	0	0	0	0	0	0	0	0	0	0	0	0	0	0	0	0	0	0
Plasmid	repUS20	0	0	0	0	0	0	0	0	0	0	0	0	0	0	0	0	0	0	0	0	0	0	0	0	0	0	0	0	0	0	0	0	0	0	0	0	0	0	0	0	0	0	0	0	0	0	0	0
Plasmid	repUS21	0	0	0	0	0	0	0	0	0	0	0	0	0	0	0	0	0	0	0	0	0	0	0	0	0	0	0	0	0	0	0	0	0	0	0	0	0	0	0	0	0	0	0	0	0	0	0	0
Plasmid	repUS22	0	0	0	0	0	0	0	0	0	0	0	0	0	0	0	0	0	0	0	0	0	0	0	0	0	0	0	0	0	0	0	0	0	0	0	0	0	0	0	0	0	0	0	0	0	0	0	0
Plasmid	repUS23	0	0	0	0	0	0	0	0	0	0	0	0	0	0	0	0	0	0	0	0	0	0	0	0	0	0	0	0	0	0	0	0	0	0	0	0	0	0	0	0	0	0	0	0	0	0	0	0
Plasmid	repUS3	0	0	0	0	0	0	0	0	0	0	0	0	0	0	0	0	0	0	0	0	0	0	0	0	0	0	0	0	0	0	0	0	0	0	0	0	0	0	0	0	0	0	0	0	0	0	0	0
Plasmid	repUS4	0	0	0	0	0	0	0	0	0	0	0	0	0	0	0	0	0	0	0	0	0	0	0	0	0	0	0	0	0	0	0	0	0	0	0	0	0	0	0	0	0	0	0.779492	0.680881	0.559901	0.771397	0.764291	0
Plasmid	repUS5	0	0	0	0	0	0	0	0	0	0	0	0	0	0	0	0	0	0	0	0	0	0	0	0	0	0	0	0	0	0	0	0	0	0	0	0	0	0	0	0	0	0	0	0	0	0	0	0
Plasmid	repUS6	0	0	0	0	0	0	0	0	0	0	0	0	0	0	0	0	0	0	0	0	0	0	0	0	0	0	0	0	0	0	0	0	0	0	0	0	0	0	0	0	0	0	0	0	0	0	0	0
Plasmid	repUS7	0	0	0	0	0	0	0	0	0	0	0	0	0	0	0	0	0	0	0	0	0	0.514332	0	0	0.550109	0	0	0	0	0	0	0	0	0	0	0	0	0	0	0	0	0	0.0152842	0	0	0	0	0
Plasmid	repUS8	0	0	0	0	0	0	0	0	0	0	0	0	0	0	0	0	0	0	0	0	0	0	0	0	0	0	0	0	0	0	0	0	0	0	0	0	0	0	0	0	0	0	0	0	0	0	0	0
Plasmid	repUS9	0	0	0	0	0	0	0	0	0	0	0	0	0	0	0	0	0	0	0	0	0	0	0	0	0	0	0	0	0	0	0	0	0	0	0	0	0	0	0	0	0	0	0	0	0	0	0	0
Integrase	qacEdelta	0	0	0	0	0	0	0	0	0	0	0	0	0	0	0	0.557252	0	0	0	0	0	0	0	0	0	0	0	0	0	0	0.111063	0	0	0	0	0	0	0	0	0	0	0	0.106989	0.151307	0.0907947	0.0593383	0.0458575	0.632443
Transposase	tniA	0.345525	0.448376	0	0	0	0	0	0	0	0.198164	0	0.388884	0	0.0808444	0	0	0.38008	0.434767	0.0753664	0	0.381208	0	0	0	0	0	0	0	0	0	0	0	0	0	0	0	0	0.693706	0	0	0	0.491344	0.672503	0.711143	0.892815	0.771397	0.611433	0.474332
Transposase	tniAb	0	0	0	0	0	0	0	0	0	0	0	0	0	0	0	0	0	0	0	0	0	0	0	0	0	0	0	0	0	0	0	0	0	0	0	0	0	0	0	0	0	0	0.152842	0.0605228	0.181589	0.16318	0.18343	0
Transposase	tniB	0	0	0	0	0	0	0	0	0	0	0	0	0	0.0323378	0	0	0	0	0	0	0.889486	0	0	0	0	0	0	0	0	0.439033	0	0	0	0	0	0	0	0	0	0	0	0	0.168126	0.393398	0.287517	0.222518	0.336288	0.790554
Transposase	tnp-ISCR5	0	0	0	0	0	0	0	0	0	0	0	0	0	0	0	0	0	0	0	0	0	0	0	0	0	0	0	0	0	0	0	0	0	0	0	0	0	0	0	0	0	0	0	0	0	0	0	0
Transposase	tnp-ISCR5b	0	0	0	0	0	0	0	0	0	0	0	0	0	0	0	0	0	0	0	0	0	0	0	0	0	0	0	0	0	0	0	0	0	0	0	0	0	0	0	0	0	0	0.0152842	0	0	0	0	0
Transposase	delta-tnpA	0	0	0	0	0	0	0	0	0.129268	0	0	0	0	0	0	0	0	0	0	0	0	0.771498	0	0	0	0	0	0	0.455284	0	0	0	0	0	0	0	0	0	0	0	0	0	0.18341	0.166438	0.348046	0.222518	0.382145	0
Transposase	tnpA	11.0568	9.86428	9.81438	16.727	9.11212	15.6987	34.5296	160.45	552.881	653.248	8.50296	24.4997	57.7953	5771.42	94.4839	99.7481	510.543	73.4756	5527.33	9.57919	85.2636	183.359	41.3438	398.825	36.5822	14.4628	16.2768	7.91299	168.91	889.48	430.591	4.01937	7.24637	3.47595	72.7801	10.161	1.68354	1.38741	7.8193	3.35228	1.10808	14.7403	79.9667	80.8131	79.8388	82.2725	79.0124	191.472
Transposase	tnpA(IS5)	0	0	0	0	0	0	0	0	0	0	0	0	0	0	0	0	0	0	0	0.187827	0	1.02866	0	0	0	0	0	0.17782	0	17.1223	0	0	0	0	0	0	0	0	0	0	0	0	0.106989	0.105915	0.0907947	0.178015	0.122287	0.948665
Transposase	tnpA(ISRSB101-1)	0	0	0	0	0	0	0	0	0	0	0	0	0	0	0	0	0	0	0	0	0	0	0	0	0	0	0	0	0	0	0	0	0	0	0	0	0	0	0	0	0	0	0	0	0	0	0	0
Transposase	tnpA(ISnew)	0	0	0	0	0	0	0	0	0	0	0	0	0	0	0	0	0	0	0	0	0	0	0	0	0	0	0	0	0	0	0	0	0	0	0	0	0	0	0	0	0	0	0.152842	0.0756535	0.226987	0.16318	0.0917149	0
Transposase	tnpA-1	0	0	0	0	0	0	0	0	0	0	0	0	0	0	0	0	0	0	0	0	0	0	0	0	0	0	0	0	0	0	0	0	0	0	0	0	0	0	0	0	0	0	0	0	0	0	0	0
Transposase	tnpA-2	0	0	0	0	0	0	0	0	0	0	0	0	0	0	0	0	0	0	0	0	0	0	0	0	0	0	0	0	0	0.878065	0	0	0	0	0	0	0	0	0	0	0	0	0	0.0151307	0	0.0148346	0	0
Transposase	tnpA-3	0	0	0	0	0	0	0	0	0	0	0	0	0	0	0	0	0	0	0	0	0	0	0	0	0	0	0	0	0	0	0	0	0	0	0	0	0	0	0	0	0	0	0	0	0	0	0	0
Transposase	tnpA-5	0	0	0	0	0	0	0	0	0	0	0	0	0	0	0	0	0	0	0	0	0	0	0	0	0	0	0	0	0	0	0	0	0	0	0	0	0	0	0	0	0	0	0	0	0	0	0	0
Transposase	tnpA-IS683	0	0	0	0.610473	0	0.209316	0	18.1095	7.23903	10.7256	0	0.583326	0.791717	67.4081	1.14295	2.22901	7.6016	0.869534	65.8702	0	1.77897	4.62899	0.516797	19.5752	0.825163	5.21608	3.391	0	6.37397	1.3171	19.5471	0	0	0	11.4014	0.521078	0.187059	0	0	0	0	0	0.473809	0.257222	0.378311	0.489541	0.382145	2.05544
Transposase	tnpA-ab	0	0	0	0	0	0	0	0	0	0	0	0	0	0	0	0	0	0	0	0	0	0	0	0	0	0	0	0	0	0	0	0	0	0	0	0	0	0	0	0	0	0	0	0	0.0302649	0	0	0
Transposase	tnpA03	0	0	0	0	0	0	0	0	0	0	0	0	0	0	0	0	0	0	0	0	0.127069	0	0	0	0	0	0	0	0	1.3171	0	0	0	0	0	0	0	0	0	0	0	0	0	0	0	0	0	0
Transposase	tnpA1	0	0	0	0	0	0	0	0	0	0	0	0	0	0	0	0	0	0	0	0	0	0	0	0	0	0	0	0	0	1.09758	0	0	0	0	0	0	0	0	0.300742	0	0	0	0	0.0302614	0.0302649	0.0296691	0.0458575	0.158111
Transposase	tnpA1-IS1068	0	0	0	0	0	0	0	0	0	0	0	0	0	0	0	0	0	0	0	0	0	0	0	0	0	0	0	0	0	0	0	0	0	0	0	0	0	0	0	0	0	0	0.840628	0.65062	0.696093	0.934578	0.993578	0.474332
Transposase	tnpA1-IS981	0	0	0	0	0	0	0	0	0	0	0	0	0	0	0	0	0	0	0	0	0	0	0	0	0	0	0	0	0	0.219516	0	0	0	0	0	0	0	0	0	0	0	0	0.901765	0.86245	0.771755	0.771397	0.825434	0
Transposase	tnpA1-ISLL6	0	0	0	0	0	0	0	0	0	0	0	0	0	0	0	0	0	0	0	0	0	0	0	0	0	0	0	0	0	0	0	0	0	0	0	0	0	0	0	0	0	0	0	0	0	0	0	0
Transposase	tnpA10	0	0	0	0	0	0	0	0	0	0	0	0	0	0	0	0	0	0	0	0	0	0	0	0	0	0	0	0	0	0	0	0	0	0	0	0	0	0	0	0	0	0	0.0917049	0.0302614	0.0453974	0.0593383	0.0458575	0
Transposase	tnpA1000	0	0	0	0	0	0	0	18.1095	0	6.06877	0	0	0	0	0	0	0.57012	0	0	0	0	0	0	0	0	0	0	0	0	0	0	0	0	0	0	0	0	0	0	0	0	0	0.0305683	0.0302614	0.0605298	0	0.0611433	0
Transposase	tnpA11	0	0	0	0	0	0	0	0	0	0	0	0	0	0	0	0	0	0	0	0	0	0	0	0	0	0	0	0	0	0	0	0	0	0	0	0	0	0	0	0	0	0	0	0	0	0	0	0
Transposase	tnpA1133	0	0	0	0	0	0	0	0	0	0	0	0	0	0	0	0	0	0	0	0	0	0	0	0	0	0	0	0	0.455284	0	0.222126	0	0	0	0	0	0	0	0	0	0	0	0	0	0.0302649	0	0	0.632443
Transposase	tnpA13	0	0	0	0	0	0	0	0	0	0.049541	0	0	0	0	0	0	0	0	0	0	0.127069	0	0	0	0	0	0	0	0	0	0	0	0	0	0	0	0	0	0	0	0	0	0	0.0151307	0.0151325	0.0148346	0	0.0790554
Transposase	tnpA1353	0	0	0	0	0	0	0	0	0	0	0	0	0	0	0	0	0	0	0	0	0	0	0	0	0	0	0	0	0	0	0	0	0	0	0	0	0	0	0	0	0	0	0	0	0	0.0296691	0.0305716	0
Transposase	tnpA1B1-IS1068	0	0	0	0	0	0	0	0	0	0	0	0	0	0	0	0	0	0	0	0	0	0	0	0	0	0	0	0	0	0.439033	0	0	0	0	0	0	0	0	0	0	0	0	2.09393	2.98075	2.40606	3.08559	2.81259	0.474332
Transposase	tnpA1B1-ISLL6	0	0	0	0	0	0	0	0	0	0.0247705	0	0	0	0	0	0	0	0	0	0	0	0	0	0	0	0	0	0	0	0	0	0	0	0	0	0	0	0	0	0	0	0	0.794776	0.726274	0.726358	0.934578	0.779577	0.316222
Transposase	tnpA2	0	0	0	0	0	0	0	0	0	0	0	0	0	0	0	0	0	0	0.0188416	0	0	0	0	0	0	0	0	0	0	0.878065	0	0	0	0	0	0	0	0	0	0	0	0	0	0	0	0	0	0.237166
Transposase	tnpA2-ISLL6	0	0	0	0	0	0	0	0	0	0	0	0	0	0	0	0	0	0	0	0	0	0	0	0	0	0	0	0	0	0	0	0	0	0	0	0	0	0	0	0	0	0	0	0	0	0	0	0
Transposase	tnpA27	0	0	0	0	0	0	0	0	0	0	0	0	0	0	0	0	0	0	0	0	0	0	0	0	0	0	0	0	0	0	0	0	0	0	0	0	0	0	0	0	0	0	0	0	0	0	0	0
Transposase	tnpA2B2-ISLL6	0	0	0	0	0	0	0	0	0	0	0	0	0	0	0	0	0	0	0	0	0	0	0	0	0	0	0	0	0	0.219516	0	0	0	0	0	0	0	0	0	0	0	0	4.66167	4.00964	3.75285	4.09434	3.9896	0.0790554
Transposase	tnpA3	0	0	0	0	0	0	0.20927	0	0	0	0	0	0	0.0485066	0	0	0.09502	0	0	0.375655	0	0	0	0.0747144	0	0	0	0.0889101	0	0	0	0	0	0.365889	0	0	0	0	0	0	0	0	0.320967	0.181568	0.257252	0.252188	0.18343	0.474332
Transposase	tnpA3B3-ISLL6	0	0	0	0	0	0	0	0	0	0	0	0	0	0	0	0	0	0	0	0	0	0	0	0	0	0	0	0	0	0	0	0	0	0	0	0	0	0	0	0	0	0	0	0	0	0	0	0.0790554
Transposase	tnpA4	0	0.672565	0.288658	0	0	0	0	43.825	14.7366	23.5072	0.283432	1.16665	2.37515	182.256	2.66688	1.1145	13.5879	3.69552	173.644	0	0.254139	5.91482	0.516797	116.256	1.37527	0.474189	0	0	4.3252	2.19516	136.83	0	0	0	0	0	0	0	0	0	0	0	0.458525	0.302614	0.317782	0.385699	0.397431	0.553388
Transposase	tnpA5	1.3821	0	0	0.244189	0	0	0.20927	0	0	0.371558	0	0	0	0.177858	0	1.1145	0.19004	0	0.0753664	0.375655	0	0	0	0.373572	0	0	0.678201	0.0889101	0.455284	0.439033	0	0	0.467508	0	0	0	0	0	0	0	0.554041	0.982687	0.213978	0.151307	0.12106	0.133511	0.152858	1.26489
Transposase	tnpA6	0	0	0	0	0	0	0	0	0	0	0	0	0	0	0	0	0	0	0	0	0	0	0	0	0	0	0	0	0	0	0	0	0	0	0	0	0	0	0	0	0	0	0.0152842	0	0	0.0148346	0.0152858	0
Transposase	tnpA7	0	0	0	0	0	0	0	0	0	0	0	0	0	0	0	0	0	0	0	0	0	0	0	0	0	0	0	0	0	0	0	0	0	0	0	0	0	0	0	0	0	0	0	0	0	0	0	0
Transposase	tnpA9	0	0	0	0	0	0	0	0	0	0	0	0	0	0	0	0	0	0	0	0	0	0	0	0	0	0	0	0	0	0	0	0	0	0	0	0	0	0	0	0	0	0	0	0	0	0	0	0
Transposase	tnpAB	0	0	0	0	0	0	0	0.72438	0	0.148623	0	0	0	0.0323378	0.761967	0.278626	0	0	0.0376832	0	4.06622	0	0	0.523001	0	0.237094	0	0	0.227642	0	0	0	0	0	0	0.521078	0	0	0	0	0	0	19.3192	18.3535	18.6129	18.2317	18.5417	17.5503
Transposase	tnpAIS1	0	0	0	0	0	0	0	0	0	0	0	0	0	0	0	0	0	0	0	0	0	0	0	0	0	0	0	0.17782	0	4.60984	0	0	0	0	0	0	0	0	0	0	0	0	0.0458525	0.0151307	0.0907947	0.0148346	0	0.158111
Transposase	tnpAIS5	0	0	0	0	0	0	0	0	0	0	0	0	0	0	0	0	0	0	0	0	0	0	0	0	0	0	0	0	0	0	0	0	0	0	0	0	0	0	0	0	0	0	0	0	0	0	0	0
Transposase	tnpAIS50-A	0	0	0	0	0	0	0	0	0	0	0	0	0	0	0	0	0	0	0	0.187827	0	0.257166	0	0.896572	0	0	0	0	0.227642	0	0	0	0	0	0	0	0	0	0	0	0.831061	0	0	0.0151307	0	0.0148346	0	0
Transposase	tnpAISSm4	0	0	0	0	0	0	0	0	0	0	0	0	0	0	0	0	0	0	0	0	0	0	0	0	0	0	0	0	0	0	0	0	0	0	0	0	0	0	0	0	0	0	0	0	0	0	0	0
Transposase	tnpAN	0	0	0	0	0	0	0	0	0	0	0	0	0	0	0	0	0	0	0	0	0.127069	0	0	0	0	0	0	0	0.682926	0	0	0	0	0	0	0	0	0	0	0	0	0	0.0305683	0.0605228	0	0	0.0305716	0.158111
Transposase	tnpAa	0	0	0	0	0	0	0	0	0	0	0	0	0	0	0	0	0	0	0	0	0.254139	0	0	0	0	0	0	0	0	0	0	0	0	0	0	0	0	0	0	0	0	0	0	0	0	0	0	0
Transposase	tnpAc	0	0	0	0	0	0	0	0	0	0	0	0	0	0	0	0	0	0	0	0	0	0	0	0	0	0	0	0	0	0	0	0	0	0	0	0	0	0	0	0	0	0	0	0	0	0	0	0
Transposase	tnpAcp1	0	0	0	0	0	0	0	0	0	0	0	0	0	0	0	0	0	0	0	0	0	0	0	0	0	0	0	0	0	0	0	0	0	0	0	0	0	0	0	0	0	0	0.0611366	0.105915	0.0151325	0.0741728	0.0611433	0
Transposase	tnpAcp2	0	0	0	0	0	0	0	0	0	0.049541	0	0	0	0	0	0	0	0	0	0	0	0	0.516797	0	0	0	0	0	0	0	0	0	0	0	0	0	0	0	0	0	0	0	0	0	0.0302649	0.0296691	0.0305716	0
[truncated: 5 more columns]
