# Supplementary material for: Metagenomic Insights into the Diverse Antibiotic Resistome of Non-Migratory Corvidae Species on the Qinghai–Tibetan Plateau
Source: Vet Sci. 2025 Mar 23;12(4):297. doi: 10.3390/vetsci12040297 (PMC12031176; doi:10.3390/vetsci12040297)
Supplement: Supplementary file 1 [file vetsci-12-00297-s001.zip › Supplementary Table S4.xlsx]

## Sheet: Supplementary Table S4
Supplementary Table S4: The types and subtypes of high-risk ARGs (Rank I) for each sample, with the numerical values expressed as one read per million reads (ppm).
Subtype	Type	RBC1	RBC2	RBC3	RBC4	RBC5	RBC6	RBC7	RBC8	RBC9	RBC10	RBC11	RBC12	RBC13	RBC14	RBC15	RBC16	RBC17	RBC18	RBC19	DJ1	DJ2	DJ3	DJ4	DJ5	DJ6	DJ7	DJ8	DJ9	DJ10	DJ11	DJ12	RK1	RK2	RK3	RK4	RK5	RK6	RK7	RK8	RK9	RK10	RK11	LBC1	LBC2	LBC3	LBC4	LBC5	NR1
mdtL	multidrug	0	0	0	0	0	0	0	0	0.258537	0	0	0	0	0.679093	0	0	0.09502	0	0.565248	0	0	0	0.258398	0.448286	0	0	0	0	0	0	0.444252	0	0	0	0.171449	0	0	0	0	0	0	0	0.0305683	0	0	0	0	0
aac(3)-II	aminoglycoside	0	0	0	0	0	0	0	0	0	0	0	0	0	0	0	0	0	0	0	0	0	0	0	0	0	0	0	0	0	0	0	0	0	0	0	0	0	0	0	0	0	0	0.0152842	0.0151307	0	0	0	0
mphA	macrolide-lincosamide-streptogramin	0	0	0	0	0	0	0	0	0	0	0	0	0	0	0	0	0	0	0	0	0	0.257166	0	0	0	0	0	0	0	0	0	0	0	0	0	0	0	0	0	0	0	0	0	0	0	0	0	0
tetM	tetracycline	0	0	0	0	0	0	0	0	0	0	0	0	0	0	0	0	0	0	0	0	0	0	0	0	0	0	0	0	0	0	0	0	0	0	0	0	0	0	0	0	0	0	0.0611366	0.121046	0.0907947	0.103842	0.0764291	0.0790554
aac(3)-II	aminoglycoside	0	0	0	0	0	0	0	0	0	0	0	0	0	0	0	0	0	0	0	0	0	0	0	0	0	0	0	0	0	0	0	0	0	0	0	0	0	0	0	0	0	0	0	0	0	0	0	0
emrD	multidrug	0	0.224188	0	0	0	0	0.20927	0.36219	0.77561	0.445869	0.283432	0	0	2.6517	0	0	1.04522	0	2.61898	0	0	0	0	0.448286	0.275054	0	0	0	0.455284	0	0.222126	0	0	0	0.857245	0	0	0	0	0	0	0	0	0	0.0453974	0.0445037	0.0152858	0.0790554
ereA	macrolide-lincosamide-streptogramin	0	0	0	0	0	0	0	0	0	0	0	0	0	0	0	0	0	0	0	0	0	0	0	0	0	0	0	0	0	0	0	0	0	0	0	0	0	0	0	0	0	0	0	0	0	0	0	0
vatE	macrolide-lincosamide-streptogramin	0	0	0	0	0	0	0	0	0	0	0	0	0	0	0	0	0	0	0	0	0	0	0	0	0	0	0	0	0	0	0	0	0	0	0	0	0	0	0	0	0	0	0	0	0	0	0.0152858	0
vatE	macrolide-lincosamide-streptogramin	0	0	0	0	0	0	0	0	0	0	0	0	0	0	0	0	0	0	0	0	0	0	0	0	0	0	0	0	0	0	0	0	0	0	0	0	0	0	0	0	0	0	0	0.0302614	0	0.0445037	0.0152858	0
NPS-1	beta-lactam	0	0	0	0	0	0	0	0	0	0	0	0	0	0	0	0	0	0	0	0	0	0	0	0	0	0	0	0	0	0	0	0	0	0	0	0	0	0	0	0	0	0	0	0	0	0	0	0
tetM	tetracycline	0	0	0	0	0	0	0	0	0	0	0	0	0	0	0	0	0	0	0	0	0	0	0	0	0	0	0	0	0	0	0	0	0	0	0	0	0	0	0	0	0	0	0	0.0151307	0.0151325	0.0148346	0.0152858	0
lnuB	macrolide-lincosamide-streptogramin	0	0	0	0	0	0	0	0	0.258537	0	0	0	0	0	0	0	0	0	0.0376832	0	0	0	0	0	0	0	0	0	0	0	0	0	0	0	0	0	0	0	0	0	0	0	0.0764208	0.166438	0.166457	0.16318	0.107001	0.474332
ermB	macrolide-lincosamide-streptogramin	0	0	0	0	0	0	0	0	0	0	0	0	0	0	0	0	0	0	0	0	0	0	0	0	0	0	0	0	0	0	0	0	0	0	0.514347	0	0	0	0	0	0	0	0.122273	0.0756535	0.0605298	0.0593383	0.122287	2.37166
tetL	tetracycline	0	0	0	0	0	0	0	0	0	0	0	0	0	0	0	0	0	0	0	0	0	0	0	0	0	0	0	0	0	0	0	0	0	0	0	0	0	0	0	0	0	0	0.0152842	0.0151307	0.0151325	0.0296691	0	0
aac(3)-II	aminoglycoside	0	0	0	0	0	0	0	0	0	0	0	0	0	0	0	0	0	0	0	0	0	0	0	0	0	0	0	0	0	0	0	0	0	0	0	0	0	0	0	0	0	0	0.0152842	0	0	0	0	0
mphA	macrolide-lincosamide-streptogramin	0	0	0	0	0	0	0	0	0	0	0	0	0	0	0	0	0	0	0	0	0	0	0	0	0	0	0	0	0	0	0	0	0	0	0	0	0	0	0	0	0	0	0	0	0	0	0	0
cat	chloramphenicol	0	0	0	0	0	0	0	0	0	0.0247705	0	0	0	0.0161689	0	0.278626	0	0	0	0.375655	0.381208	0	0	21.0695	0	0	0	0.0889101	5.00812	0	0	0	0	0	0	0	0	0	2.1052	0	1.3851	0	0.0305683	0.0756535	0.0453974	0.103842	0.0305716	0
ermT	macrolide-lincosamide-streptogramin	0	0	0	0	0	0	0	0	0	0	0	0	0	0	0	0	0	0	0	0	0	0	0	0	0	0	0	0	0	0	0	0	0	0	0	0	0	0	0	0	0	0	0.0152842	0.0756535	0.0151325	0	0.0305716	0.237166
ereA	macrolide-lincosamide-streptogramin	0	0	0	0	0	0	0	0	0	0	0	0	0	0	0	0	0	0	0	0	0	0	0	0	0	0	0	0	0	0	0	0	0	0	0	0	0	0	0	0	0	0	0	0	0	0	0	0
catA	chloramphenicol	0	0	0	0	0	0	0	0	0	0	0	0	0	0	0	0	0	0	0	0	0	0	0	0	0	0	0	0	0	0	0	0	0	0	0	0	0	0	0	0	0	0	0	0.0151307	0.0302649	0	0	0
tetA	tetracycline	0	0	0	0	0	0	0	0	0	0	0	0	0	0	0	0	0	0	0	0	0	0	0	0	0	0	0	0	0	0	0	0	0	0	0	0	0	0	0	0	0	0	0.0305683	0	0	0.0148346	0	0
aadA	aminoglycoside	0	0	0	0	0	0	0	0	0	0	0	0	0	0	0	0	0	0	0	0	0	0	0	0	0	0	0	0	0	0	0	0	0	0	0	0	0	0	0	0	0	0	0	0	0	0	0	0
IMP-40	beta-lactam	0	0	0	0	0	0	0	0	0	0	0	0	0	0	0	0	0	0	0	0	0	0	0	0	0	0	0	0	0	0	0	0	0	0	0	0	0	0	0	0	0	0	0	0	0	0	0	0
tetM	tetracycline	0	0	0	0	0	0	0	0	0	0	0	0	0	0	0	0	0	0	0	0	0	0	0	0	0	0	0	0	0	0.219516	0	0	0	0	0	0	0	0	0	0	0	0	0.672503	0.620359	0.514503	0.563714	0.443289	1.34394
tetM	tetracycline	0	0	0	0	0	0	0	0	0	0	0	0	0	0	0	0	0	0	0	0	0	0	0	0	0	0	0	0	0	0	0	0	0	0	0	0	0	0	0	0	0	0	0	0	0	0.0296691	0.0152858	0
tetM	tetracycline	0	0	0	0	0	0	0	0	0	0	0	0	0	0	0	0	0	0	0	0	0	0	0	0.0747144	0	0	0	0	0	0.658549	0	0	0	0	0	0	0	0	0	0	0	0	1.19216	0.953234	1.13493	0.904909	0.932435	0.711499
qnrS	quinolone	0	0	0	0	0	0	0	0	0	0	0	0	0	0	0	0	0	0	0	0	0	0	0	0	0	0	0	0	0	0	0	0	0	0	0	0	0	0	0	0	0	0	0.0152842	0	0	0	0.0152858	0
tetM	tetracycline	0	0	0	0	0	0	0	0	0	0	0	0	0	0	0	0	0	0	0	0	0	0	0	0	0	0	0	0	0	0	0	0	0	0	0	0	0	0	0	0	0	0	0.0917049	0.0453921	0.0302649	0.0296691	0.0152858	0.0790554
cmlA	chloramphenicol	0	0	0	0	0	0	0	0	0	0	0	0	0	0	0	0	0	0	0	0	0	0	0	0	0	0	0	0	0	0	0	0	0	0	0	0	0	0	0	0	0	0	0	0	0	0	0	0
tetM	tetracycline	0	0	0	0	0	0	0	0	0	0	0	0	0	0	0	0	0	0	0.0188416	0	0	0	0	0	0	1.42257	0.3391	0	0	0	0	0	0	0	0.171449	0	0	0	0	0	0	0	0.458525	0.408529	0.438841	0.459872	0.397431	0.316222
qnrB	quinolone	0	0	0	0	0	0	0	0	0	0	0	0	0	0	0	0	0	0	0	0	0	0	0	0	0	0	0	0	0	0	0	0	0	0	0	0	0	0	0	0	0	0	0.0152842	0	0.0151325	0.0296691	0	0.237166
PSE-1	beta-lactam	0	0	0	0	0	0	0	0	0	0	0	0	0	0	0	0	0	0	0	0	0	0	0	0	0	0	0	0	0	0	0	0	0	0	0	0	0	0	0	0	0	0	0	0	0	0	0	0
cmlA	chloramphenicol	0	0	0	0	0	0	0	0	0	0	0	0	0	0	0	0	0	0	0	0	0	0	0	0	0	0	0	0	0	0	0	0	0	0	0	0	0	0	0	0	0	0	0	0	0	0	0	0
floR	chloramphenicol	0	0	0	0	0	0	0	0	0	0	0	0	0	0	0	0	0	0	0	0	0	0	0	0	0	0	0	0	0	0	0	0	0	0	0	0	0	0	0	0	0	0	0	0	0	0	0	0
aac(3)-II	aminoglycoside	0	0	0	0	0	0	0	0	0	0	0	0	0	0	0	0	0	0	0	0	0	0	0	0	0	0	0	0	0	0	0	0	0	0	0	0	0	0	0	0	0	0	0	0	0	0	0	0
cep	chloramphenicol	0	0	0	0	0	0	0	0	0	0	0	0	0	0	0	0	0	0	0	0	0	0	0	0	0	0	0	0	0	0	0	0	0	0	0	0	0	0	0	0	0	0	0.0152842	0.0151307	0.0151325	0	0	0
OXA-17	beta-lactam	0	0	0	0	0	0	0	0	0	0	0	0	0	0	0	0	0	0	0	0	0	0	0	0	0	0	0	0	0	0	0	0	0	0	0	0	0	0	0	0	0	0	0	0	0	0	0	0
aph(2'')-IV	aminoglycoside	0	0	0	0	0	0	0	0	0	0	0	0	0	0	0	0	0	0	0	0	0	0	0	0	0	0	0	0	0	0	0	0	0	0	0	0	0	0	0	0	0	0	0	0	0	0.0296691	0.0458575	0
aac(6')-I	aminoglycoside	0	0	0	0	0	0	0	0	0	0	0	0	0	0	0	0	0	0	0	0	0	0	0	0	0	0	0	0	0	0	0	0	0	0	0	0	0	0	0	0	0	0	0	0.0151307	0	0.0148346	0.0152858	0
aadA	aminoglycoside	0	0	0	0	0	0	0	0	0	0	0	0	0	0	0	0	0	0	0	0	0	0	0	0.0747144	0	0	0	0	0	0	0	0	0	0	0	0	0	0	0	0	0	0	0	0.0151307	0.0302649	0.0148346	0.0152858	0.237166
lnuB	macrolide-lincosamide-streptogramin	0	0.672565	0	0	0	0	0	0	0	0	0	0	0	0	0	0	0	0	0	0	0	0	0	0	0	0	0	0	0	0	0	0	0	0	0	0	0	0	0	0	0	0	0.0458525	0.0605228	0.196722	0.118677	0.0458575	0.474332
vatE	macrolide-lincosamide-streptogramin	0	0	0	0	0	0	0	0	0	0	0	0	0	0	0	0	0	0	0	0	0	0	0	0	0	0	0	0	0	0	0	0	0	0	0	0	0	0	0	0	0	0	0	0.0151307	0	0.0148346	0	0
sul1	sulfonamide	0	0	0	0	0	0	0	0	0	0	0	0	0	0	0	0	0	0	0	0	0	0	0	0	0	0	0	0	0	0	0	0	0	0	0	0	0	0	0	0	0	0	0.0152842	0	0	0.0296691	0.0152858	0
cmlA	chloramphenicol	0	0	0	0	0	0	0	0	0	0	0	0	0	0	0	0	0	0	0	0	0	0	0	0	0	0	0	0	0	0	0	0	0	0	0	0	0	0	0	0	0	0	0	0	0	0	0	0
aadA	aminoglycoside	0	0	0	0	0	0	0	0	0	0	0	0	0	0	0	0	0	0	0	0	0	0	0	0	0	0	0	0	0	0	0	0	0	0	0	0	0	0	0	0	0	0	0	0	0	0	0	0
aph(2'')-II	aminoglycoside	0	0	0	0	0	0	0	0	0	0	0	0	0	0	0	0	0	0	0	0	0	0	0	0	0	0	0	0	0	0	0	0	0	0	0	0	0	0	0	0	0	0	0	0.0151307	0	0.0296691	0	0
ermB	macrolide-lincosamide-streptogramin	0	0	0	0	0	0	0	0	0	0	0	0	0	0	0	0	0	0	0	0	0	0	0	0	0	0	0	0	0	0	0	0	0	0	0.171449	0	0	0	0	0	0	0	0.213978	0.453921	0.302649	0.32636	0.351574	1.81827
floR	chloramphenicol	0	0	0	0	0	0	0	0	0	0	0	0	0	0	0	0	0	0	0	0	0	0	0	0	0	0	0	0	0	0	0	0	0	0	0	0	0	0	0	0	0	0	0	0	0	0	0	0.0790554
OXA-4	beta-lactam	0	0	0	0	0	0	0	0	0	0	0	0	0	0	0	0	0	0	0	0	0	0	0	0	0	0	0	0	0	0	0	0	0	0	0	0	0	0	0	0	0	0	0	0	0	0	0	0
aph(3'')-I	aminoglycoside	0	0	0	0	0	0	0	0	0	0	0	0	0	0	0	0	0	0	0	0	0	0	0	0	0	0	0	0	0	0	0	0	0	0	0	0	0	0	0	0	0	0	0	0	0.0151325	0.0148346	0	0
VEB-1	beta-lactam	0	0	0	0	0	0	0	0	0	0	0	0	0	0	0	0	0	0	0	0	0	0	0	0	0	0	0	0	0	0	0	0	0	0	0	0	0	0	0	0	0	0	0.0152842	0	0	0	0	0
aph(2'')-II	aminoglycoside	0	0	0	0	0	0	0	0	0	0	0	0	0	0	0	0	0	0	0	0	0	0	0	0	0	0	0	0	0	0	0	0	0	0	0	0	0	0	0	0	0	0	0.0305683	0.0302614	0.0151325	0	0.0152858	0
cmlA	chloramphenicol	0	0	0	0	0	0	0	0	0	0	0	0	0	0	0	0	0	0	0	0	0	0	0	0	0	0	0	0	0	0	0	0	0	0	0	0	0	0	0	0	0	0	0	0	0	0	0	0
OXA-9	beta-lactam	0	0	0	0	0	0	0	0	0	0	0	0	0	0	0	0	0	0	0	0	0	0	0	0	0	0	0	0	0	0	0	0	0	0	0	0	0	0	0	0	0	0	0	0	0	0	0	0
ramt	unclassified	0	0	0	0	0	0	0	0	0	0	0	0	0	0	0	0	0	0	0	0	0	0	0	0	0	0	0	0	0	0	0	0	0	0	0.0857245	0	0	0	0	0	0	0	0.0152842	0.0151307	0	0	0	0
sul3	sulfonamide	0	0	0	0	0	0	0	0	0	0	0	0	0	0	0	0	0	0	0	0	0	0	0	0	0	0	0	0	0	0	0	0	0	0	0	0	0	0	0	0	0	0	0	0	0	0.0148346	0	0
cfep	chloramphenicol	0	0	0	0	0	0	0	0	0	0	0	0	0	0	0	0	0	0	0	0	0	0	0	0	0	0	0	0	0	0	0	0	0	0	0	0	0	0	0	0	0	0	0	0.0151307	0	0	0	0
aadA	aminoglycoside	0	0	0	0	0	0	0	0	0	0	0	0	0	0	0	0	0	0	0	0	0	0	0	0	0	0	0	0	0	0	0	0	0	0	0	0	0	0	0	0	0	0	0	0	0	0	0	0
aadA	aminoglycoside	0	0	0	0	0	0	0	0	0	0	0	0	0	0	0	0	0	0	0	0	0	0	0	0	0	0	0	0	0	0	0	0	0	0	0	0	0	0	0	0	0	0	0.0305683	0.0151307	0	0	0	0
OXA-129	beta-lactam	0	0	0	0	0	0	0	0	0	0	0	0	0	0	0	0	0	0	0	0	0	0	0	0	0	0	0	0	0	0	0	0	0	0	0	0	0	0	0	0	0	0	0	0	0	0	0	0
NDM-19	beta-lactam	0	0	0	0	0	0	0	0	0	0	0	0	0	0	0	0	0	0	0	0	0	0	0	0	0	0	0	0	0	0	0	0	0	0	0	0	0	0	0	0	0	0	0	0	0	0	0	0
cmlA	chloramphenicol	0	0	0	0	0	0	0	0	0	0	0	0	0	0	0	0	0	0	0	0	0	0	0	0	0	0	0	0	0	0	0	0	0	0	0	0	0	0	0	0	0	0	0	0	0	0	0	0
catB	chloramphenicol	0	0	0	0	0	0	0	0	0	0	0	0	0	0	0	0	0	0	0	0	0	0	0	0	0	0	0	0	0	0	0	0	0	0	0	0	0	0	0	0	0	0	0	0	0	0	0	0
aadA	aminoglycoside	0	0	0	0	0	0	0	0	0	0	0	0	0	0	0	0	0	0	0	0	0	0	0	0.0747144	0	0	0	0	0	0	0	0	0	0	0	0	0	0	0	0	0	0	0.0152842	0.0151307	0	0	0	0.158111
CARB-8	beta-lactam	0	0	0	0	0	0	0	0	0.129268	0	0	0	0	0	0	0	0	0	0	0	0.254139	0	0	0	0	0	0	0	0	0	0	0.334947	0	0	0	0	0	0	0	0	0.27702	0	0.0305683	0.0302614	0.0605298	0.0148346	0.0764291	0
tetG	tetracycline	0	0	0	0	0	0	0	0	0	0	0	0	0	0	0	0	0	0	0	0	0	0	0	0	0	0	0	0	0	0	0	0	0	0	0	0	0	0	0	0	0	0	0	0	0	0	0	0.237166
catB	chloramphenicol	0	0	0	0	0	0	0	0	0	0	0	0	0	0	0	0	0	0	0	0	0	0	0	0	0	0	0	0	0	0	0	0	0	0	0	0	0	0	0	0	0	0	0	0	0	0	0	0
GES-13	beta-lactam	0	0	0	0	0	0	0	0	0	0	0	0	0	0	0	0	0	0	0	0	0	0	0	0	0	0	0	0	0	0	0	0	0	0	0	0	0	0	0	0	0	0	0	0	0	0	0	0
VEB-3	beta-lactam	0	0	0	0	0	0	0	0	0	0	0	0	0	0	0	0	0	0	0	0	0	0	0	0	0	0	0	0	0	0	0	0	0	0	0	0	0	0	0	0	0	0	0	0	0	0	0	0
aad(6)	aminoglycoside	0	0	0	0	0	0	0	0	0	0	0	0	0	0	0	0	0	0	0	0	0	0	0	0.0747144	0	0.474189	0	0	0	0	0	0	0	0	0	0	0	0	0	0	0	0	0.106989	0.0302614	0.0907947	0.0741728	0.0917149	0.158111
tetA	tetracycline	0	0	0	0	0	0	0	0	0	0	0	0	0	0	0	0	0	0	0	0	0	0	0	0	0	0	0	0	0	0	0	0	0	0	0	0	0	0	0	0	0	0	0	0	0	0	0	0
tetA	tetracycline	0	0	0	0	0	0	0	0	0	0	0	0	0	0	0	0	0	0	0	0	0	0	0	0	0	0	0	0	0	0	0	0	0	0	0	0	0	0	0	0	0	0	0	0	0	0	0	0
tetL	tetracycline	0	0	0	0	0	0	0	0	0	0	0	0	0	0	0	0	0	0	0	0	0	0	0	0	0	0	0	0	0	0	0	0	0	0	0	0	0	0	0	0	0	0	0.0764208	0.0151307	0.0453974	0.0296691	0.107001	0
aph(3''')-III	aminoglycoside	0	0	0	0	0	0	0	0	0	0	0	0	0	0	0	0	0	0	0	0	0	0	0	0	0	2.13385	1.3564	0	0	0	0.111063	0	0	0	2.05739	0	0	0	0	0	0	0	0.0611366	0.0907842	0.0302649	0.0593383	0.0458575	0
baNat-APT	aminoglycoside	0.691051	0	0	0	0	0	1.46489	0	0	0	0	0	0	0	0	0	0	0	0	0	0	0	0	0.224143	0	0	0	0.53346	0.227642	0	1.11063	0	0	0	1.71449	0	0	0	0	0	0	0	1.23802	1.02889	1.13493	0.919743	1.17701	0.395277
tetA	tetracycline	0	0	0	0	0	0	0	0	0	0.0247705	0	0	0	0.0161689	0	0	0	0	0.0188416	0	0	0	0	0	0	0	0	0	0	0	0	0	0	0	0	0	0	0	0	0	0	0	0	0	0	0	0	0
tetL	tetracycline	0	0	0	0	0	0	0	0	0	0	0	0	0	0	0	0	0	0	0	0	0	0	0	0	0	0	0	0	0	0	0	0	0	0	0	0	0	0	0	0	0	0	0.0152842	0.0453921	0	0.0445037	0.0152858	0
tetM	tetracycline	0	0	0	0	0	0	0	0	0	0	0	0	0	0	0	0	0	0	0	0	0	0	0	0	0	0	0	0	0	0	0	0	0	0	0	0	0	0	0	0	0	0	0.0611366	0.0605228	0.0605298	0.118677	0.0764291	0
cfep	chloramphenicol	0	0.224188	0	0	0	0	0	0	0	0	0	0	0	0	0	0	0	0	0	0	0	0	0	0	0	0	0	0	0	0	0	0	0	0	0.0857245	0	0	0	0	0	0	0	0	0	0	0	0	0.0790554
cep	chloramphenicol	0	0	0	0	0	0	0	0	0	0	0	0	0	0	0	0	0	0	0	0	0	0	0	0	0	0	0	0	0	0	0	0	0	0	0.0857245	0	0	0	0	0	0	0	0	0	0	0	0	0.0790554
aph(6)-I	aminoglycoside	0	0	0	0	0	0	0	0	0	0	0	0	0	0	0	0	0	0	0	0	0	0	0	0	0	0	0	0	0	0	0	0	0	0	0	0	0	0	0	0	0	0	0.0152842	0	0	0.0148346	0	0
aph(6)-I	aminoglycoside	0	0	0	0	0	0	0	0	0.129268	0	0	0	0	0	0	0	0	0	0	0	0.508278	0	0	0	0	0	0	0	0	0	0	0	0	0	0	0	0	0	0	0	0	0	0.0917049	0.0605228	0.0151325	0.133511	0.0458575	0
tetM	tetracycline	0	0	0	0	0	0	0	0	0	0	0	0	0	0	0	0	0	0	0	0	0	0	0	0	0	0	0	0	0	0	0	0	0	0	0	0	0	0	0	0	0	0	0.259831	0.151307	0.151325	0.222518	0.0917149	0.553388
CTX-M-42	beta-lactam	0	0	0	0	0	0	0	0	0	0	0	0	0	0	0	0	0	0	0	0	0.127069	0	0	0	0	0	0	0	0	0	0	0	0	0	0	0	0	0	0	0	0	0	0	0	0	0	0	0
qnrA	quinolone	0	0	0	0	0	0	0	0	0	0	0	0	0	0	0	0	0	0	0	0	0	0	0	0	0	0	0	0	0	0	0	0	0	0	0	0	0	0	0	0	0	0	0	0	0	0	0	0
OXA-96	beta-lactam	0	0	0	0	0	0	0	0	0	0	0	0	0	0	0	0	0	0	0	0	0	0	0	0	0	0	0	0	0	0	0	0	0	0	0	0	0	0	0	0	0	0	0	0	0	0	0	0
aadA	aminoglycoside	0	0	0	0	0	0	0	0	0	0	0	0	0	0	0	0	0	0	0	0	0	0	0	0	0	0	0	0	0	0	0	0	0	0	0	0	0	0	0	0	0	0	0	0	0.0151325	0	0	0.0790554
rmtD	aminoglycoside	0	0	0	0	0	0	0	0	0	0	0	0	0	0	0	0	0	0	0	0	0	0	0	0	0	0	0	0	0	0	0	0	0	0	0	0	0	0	0	0	0	0	0	0	0	0	0	0
floR	chloramphenicol	0	0	0	0	0	0	0	0	0	0	0	0	0	0	0	0	0	0	0	0	0	0	0	0	0	0	0	0	0	0	0	0	0	0	0	0	0	0	0	0	0	0	0	0	0	0	0.0152858	0.0790554
sul1	sulfonamide	0	0	0	0	0	0	0	0	0	0	0	0	0	0	0	0	0	0	0	0	0	0	0	0	0	0	0	0	0	0	0	0	0	0	0	0	0	0	0	0	0	0	0	0	0	0	0.0152858	0.0790554
sul1	sulfonamide	0	0	0	0	0	0	0	0	0	0	0	0	0	0	0	0	0	0	0	0	0	0	0	0	0	0	0	0	0	0	0	0	0	0	0	0	0	0	0	0	0	0	0	0	0	0	0	0
sul2	sulfonamide	0	0	0	0	0	0	0	0	0	0	0	0	0	0	0	0	0	0	0	0	0	0	0	0	0	0	0	0	0	0	0	0	0	0	0	0	0	0	0	0	0	0	0	0	0	0	0	0
tetA	tetracycline	0	0	0	0	0	0	0	0	0	0.0743115	0	0	0	3.1691	0	0	0.28506	0	3.2596	0	0	0	0.516797	0	0	0	0	0	0	0	0	0	0	0	0	0	0	0	0	0	0	0	0	0	0	0	0	0
tetL	tetracycline	0	0	0	0	0	0	0	0	0	0	0	0	0	0	0	0	0	0	0	0	0	0	0	0	0	0	0	0	0	0	0	0	0	0	0	0	0	0	0	0	0	0	0.168126	0.181568	0.12106	0.0890074	0.0458575	0.0790554
tetA	tetracycline	0	0	0	0	0	0	0	0	0	0.198164	0	0	0	2.68403	0	0	0.19004	0	2.3552	0	0	0	0	0	0	0	0	0	0	0	0	0	0	0	0	0	0	0	0	0	0	0	0	0	0	0	0	0
tetM	tetracycline	0	0	0	0	0	0	0	0	0	0	0	0	0	0	0	0	0	0	0	0	0	0	0	0.0747144	0	0	0	0	0	0	0	0	0	0	0	0	0	0	0	0	0	0	0.229262	0.0453921	0.181589	0.133511	0.18343	0.0790554
aadA	aminoglycoside	0	0	0	0	0	0	0	0	0	0	0	0	0	0	0	0	0	0	0	0	0	0	0	0	0	0	0	0	0	0	0	0	0	0	0	0	0	0	0	0	0	0	0	0	0	0	0	0
aadA	aminoglycoside	0	0	0	0	0	0	0	0	0	0	0	0	0	0	0	0	0	0	0	0	0	0	0	0	0	0	0	0	0	0	0	0	0	0	0	0	0	0	0	0	0	0	0.0152842	0	0	0	0	0
OXA-10	beta-lactam	0	0	0	0	0	0	0	0	0	0	0	0	0	0	0	0	0	0	0	0	0	0	0	0	0	0	0	0	0	0	0	0	0	0	0	0	0	0	0	0	0	0	0	0.0151307	0.0605298	0	0.0152858	0
sul1	sulfonamide	0	0	0	0	0	0	0	0	0	0	0	0	0	0	0	0	0	0	0	0	0	0	0	0	0	0	0	0	0	0	0	0	0	0	0	0	0	0	0	0	0	0	0	0	0	0	0	0
tet-RP	tetracycline	0	0	0	0	0	0	0	0	0	0	0	0	0	0	0	0	0	0	0	0	0	0	0	0	0	0	0	0	0	0	0	0	0	0	0.0857245	0	0	0	0	0	0	0	0.473809	0.242091	0.332914	0.311526	0.351574	0.237166
ermB	macrolide-lincosamide-streptogramin	0	0	0	0	0	0	0	0	0	0	0	0	0	0	0	0	0	0	0	0	0	0	0	0	0	0	0	0	0	0	0	0	0	0	0.342898	0	0	0	0	0	0	0	0.198694	0.393398	0.272384	0.192849	0.412717	2.29261
ermB	macrolide-lincosamide-streptogramin	0	0	0	0	0	0	0.20927	0	0	0	0	0	0	0	0	0	0	0	0	0	0	0	0	0	0	0	0	0	0	0	0	0	0	0	0.428623	0	0	0	0	0	0	0	0.0611366	0.0605228	0.0302649	0.0890074	0.0611433	0.0790554
aadA	aminoglycoside	0	0	0	0	0	0	0	0	0	0	0	0	0	0	0	0	0	0	0	0	0	0	0	0	0	0	0	0	0	0	0	0	0	0	0	0	0	0	0	0	0	0	0	0	0	0	0	0
aph(6)-I	aminoglycoside	0	0	0	0	0	0	0	0	0	0	0	0	0	0	0	0	0	0	0	0	0	0.514332	0	0	0	0	0	0	0	0	0	0	0	0	0	0	0	0	0	0	0	0	0.0152842	0	0.0151325	0	0	0
bacA	bacitracin	0	0	0	0	0	0	0	0	0.77561	0.247705	0	0	0	2.02111	0	0	0.57012	0.217383	2.39288	0	0	0	0	0.747144	0	0	0	0	0	0	0.777441	0	0	0	0.685796	0	0	0	0	0	0	0	0	0	0	0	0	0
cmlA	chloramphenicol	0	0	0	0	0	0	0	0	0	0	0	0	0	0	0	0	0	0	0	0	0	0	0	0	0	0	0	0	0	0	0	0	0	0	0	0	0	0	0	0	0	0	0	0	0	0	0	0
msrC	macrolide-lincosamide-streptogramin	0	0	0	0	0	0	0	0	0	0	0	0	0	0.0323378	0	0	0	0	0.0565248	0	0	0	0	0.0747144	0	0	0	0	0	5.26839	0	0	0	0	0.0857245	0	0	0	0	0	0	0	0	0.0302614	0	0	0	0
ermB	macrolide-lincosamide-streptogramin	0	0	0	0	0	0	0	0	0	0	0	0.194442	0	0	0	0	0	0	0	0	0	0	0	0	0	0	0	0	0	0	0	0	0	0	0.0857245	0	0	0	0	0	0	0	0.122273	0.0756535	0.0605298	0.0445037	0.122287	0.474332
vanY	vancomycin	0	0	0	0	0	0	0	0	0	0	0	0	0	0	0	0	0	0	0	0	0	0	0	0	0	0	0	0	0	0	0	0	0	0	0	0	0	0	0	0	0	0	0	0	0	0	0	0
floR	chloramphenicol	0	0	0	0	0	0	0	0	0	0	0	0	0	0	0	0	0	0	0	0	0	0	0	0	0	0	0	0	0	0	0	0	0	0	0	0	0	0	0	0	0	0	0	0	0	0	0	0
tetA	tetracycline	0	0	0	0	0	0.209316	0	0	2.32683	2.62567	0	0	0	29.5729	0	0.557252	2.18546	0	30.4292	0	0.127069	0	0	0	0	0	0	0	0	0	0	0	0	0	0	0	0	0	0	0	0	0	0	0	0	0	0.0152858	0.0790554
tetA	tetracycline	0	0	0	0	0	0	0	0	0.129268	0.0247705	0	0	0	0.501235	0	0	0.09502	0	0.489881	0	0	0	0	0	0	0	0	0	0	0	0	0	0	0	0	0	0	0	0	0	0	0	0	0	0	0	0	0
ereA	macrolide-lincosamide-streptogramin	0	0	0	0.244189	0	0	0	0	0	0	0	0	0	0	0	0	0	0	0	0	0.635347	0	0	0	0	0	0	0	0	0	0	0	0	0	0	0.260539	0	0	0	0	0	0	0	0	0	0	0	0
floR	chloramphenicol	0	0	0	0	0	0	0	0	0	0	0	0	0	0	0	0	0	0	0	0	0	0	0	0	0	0	0	0	0	0	0	0	0	0	0	0	0	0	0	0	0	0	0.0152842	0	0.0302649	0	0	0.0790554
emrA	multidrug	0	0	0	0	0	0	0	0	0	0	0	0	0	0	0	0	0	0	0	0	0	0	0	0	0	0	0	0	0	0	0	0	0	0	0	0	0	0	0	0	0	0	0	0	0	0	0	0
ermA	macrolide-lincosamide-streptogramin	0	0	0	0	0	0	0	0	0	0	0	0	0	0	0	0	0	0	0	0	0	0	0	0	0	0	0	0	0	0	0	0	0	0	0.171449	0	0	0	0	0	0	0	0.0917049	0.0302614	0.0302649	0.0593383	0.0611433	0.553388
tetA	tetracycline	0	0	0	0	0	0	0	0	0	0	0	0	0	0.339546	0	0	0.09502	0	0.489881	0	0	0	0	0	0	0	0	0	0	0	0	0	0	0	0	0	0	0	0	0	0	0	0	0	0	0	0	0
cep	chloramphenicol	0	0	0	0	0	0	0	0	0	0	0	0	0	0	0	0	0	0	0	0	0	0	0	0	0	0	0	0	0	0	0	0	0	0	0.0857245	0	0	0	0	0	0	0	0	0	0.0151325	0	0	0
aadA	aminoglycoside	0	0	0	0	0	0	0	0	0	0	0	0	0	0	0	0	0	0	0	0	0	0	0	0	0	0	0	0	0	0	0	0	0	0	0	0	0	0	0	0	0	0	0	0.0151307	0	0	0.0152858	0
aph(6)-I	aminoglycoside	0	0	0	0	0	0	0	0	0	0.0247705	0	0	0	0	0	0	0	0	0	0	1.52483	0.257166	0	0	0	0	0	0	0	0.219516	0	0	0	0	0	0	0	0	0	0	0	0	0.336251	0.196699	0.196722	0.281857	0.321002	0.0790554
sul1	sulfonamide	0	0	0	0	0	0	0	0	0	0	0	0	0	0	0	0	0	0	0	0	0	0	0	0	0	0	0	0	0	0	0	0	0	0	0	0	0	0	0	0	0	0	0	0	0	0	0	0
tet-RP	tetracycline	0	0	0	0	0	0	0	0	0.904879	1.511	0	0	0	15.1987	0	0	1.4253	0.217383	14.5646	0	0	0	0	0	0	0	0	0	0	0	0	0	0	0	0	0	0	0	0	0	0	0	0	0	0	0	0	0.158111
cep	chloramphenicol	0	0	0	0	0	0	0	0	0	0	0	0	0	0	0	0	0	0	0	0	0	0	0	0	0	0	0	0	0	0	0	0	0	0	0	0	0	0	0	0	0	0	0.0305683	0	0	0.0148346	0	0
aac(3)-II	aminoglycoside	0	0	0	0	0	0	0	0	0	0	0	0	0	0	0	0	0	0	0	0	0.127069	0	0	0	0	0	0	0	0	0	0	0	0	0	0	0	0	0	0	0	0	0	0	0.0302614	0	0	0	0
tetA	tetracycline	0	0	0	0	0	0	0	0	0	0.0247705	0	0	0	0.856951	0	0	0	0	0.960921	0	0	0	0	0	0	0	0	0	0	0	0	0	0	0	0	0	0	0	0	0	0	0	0	0	0	0	0	0
sul1	sulfonamide	0	0	0	0	0	0	0	0	0	0	0	0	0	0	0	0	0	0	0	0	0	0	0	0	0	0	0	0	0	0	0	0	0	0	0	0	0	0	0	0	0	0	0	0	0	0	0	0
ereA	macrolide-lincosamide-streptogramin	0	0	0	0	0	0	0	0	0	0	0	0	0	0	0	0	0	0	0	0	0	0	0	0	0	0	0	0	0	0	0	0	0	0	0	0	0	0	0	0	0	0	0	0	0	0	0	0
tet-RP	tetracycline	0	0	0	0	0	0	0	0	0	0.222935	0	0	0	1.98877	0	0	0.09502	0	2.18562	0	0	0.257166	0	0	0	0	0	0	0	0	0	0	0	0	0	0	0	0	0	0	0	0	0	0	0	0	0	0
mdtK	multidrug	0	0	0	0	0	0	0	0	0	0	0	0	0	0	0	0	0	0	0	0	0	0	0	0	0	0	0	0	0	0	0	0	0	0	0	0	0	0	0	0	0	0	0	0	0	0	0	0
sul1	sulfonamide	0	0	0	0	0	0	0	0	0	0	0	0	0	0	0	0	0	0	0	0	0	0	0	0	0	0	0	0	0	0	0	0	0	0	0	0	0	0	0	0	0	0	0	0	0	0	0	0
ermB	macrolide-lincosamide-streptogramin	0	0	0	0	0	0	0	0	0	0	0	0	0	0	0	0	0	0	0	0	0	0	0	0	0	0	0	0	0	0	0	0	0	0	0.257174	0	0	0	0	0	0	0	0.290399	0.257222	0.211854	0.192849	0.351574	1.73922
ermC	macrolide-lincosamide-streptogramin	0	0	0	0	0	0	0.20927	0	0	0	0	0	0	0	0	0	0	0	0	0	0	0	0	0	0	0	0	0	0	0	0	0	0	0	0	0	0	0	0	0	0	0	0.152842	0.105915	0.0453974	0.0593383	0.0611433	0.237166
sul1	sulfonamide	0	0	0	0	0	0	0	0	0	0	0	0	0	0	0	0	0	0	0	0	0	0	0	0	0	0	0	0	0	0	0	0	0	0	0	0	0	0	0	0	0	0	0	0	0	0	0	0
floR	chloramphenicol	0	0	0	0	0	0	0	0	0	0	0	0	0	0	0	0	0	0	0	0	0	0	0	0	0	0	0	0	0	0	0	0	0	0	0	0	0	0	0	0	0	0	0	0	0	0	0	0
tetM	tetracycline	0	0	0	0	0	0	0	0	0	0	0	0	0	0	0	0	0	0	0	0	0	0	0	0.0747144	0	0	0	0	0	0.219516	0	0	0	0	0	0	0	0	0	0	0	0	0.458525	0.590097	0.650696	0.474706	0.596147	0.395277
mphA	macrolide-lincosamide-streptogramin	0	0	0	0	0	0	0	0	0	0	0	0	0	0	0	0	0	0	0	0	0	0	0	0	0	0	0	0	0	0	0	0	0	0	0	0	0	0	0	0	0	0	0	0	0	0	0	0
sul1	sulfonamide	0	0	0	0	0	0	0	0	0	0	0	0	0	0	0	0	0	0	0	0	0	0	0	0	0	0	0	0	0	0	0	0	0	0	0	0	0	0	0	0	0	0	0	0	0	0	0	0
mdtN	multidrug	0	0	0.288658	0	0.364485	0	2.0927	1.44876	7.88537	3.07154	0	1.16665	0.791717	21.1974	0	0.278626	6.84144	1.08692	20.9519	0	0	0.514332	0.775195	12.7014	0	0	0	0	1.13821	0.878065	14.105	0	0	0	5.05775	0	0	0	0	0	0	0	0.0917049	0.136176	0.0756623	0.0890074	0.0764291	0.316222
sul1	sulfonamide	0	0	0	0	0	0	0	0	0	0	0	0	0	0	0	0	0	0	0	0	0	0	0	0	0	0	0	0	0	0	0	0	0	0	0	0	0	0	0	0	0	0	0	0	0	0	0	0
cep	chloramphenicol	0	0.224188	0	0	0	0	0	0	0	0	0	0	0	0	0	0	0	0	0	0	0	0	0	0	0	0	0	0	0	0	0	0	0	0	0.257174	0	0	0	0	0	0	0	0	0	0	0.0296691	0.0152858	0.158111
aph(6)-I	aminoglycoside	0	0	0	0	0	0	0	0	0	0	0	0	0	0	0	0	0	0	0	0	0	0	0	0	0	0	0	0	0	0	0	0	0	0	0	0	0	0	0	0	0	0	0	0	0	0	0	0
vanY	vancomycin	0	0	0	0	0	0	0	0	0	0	0	0	0	0	0	0	0	0	0	0	0	0	0	0	0	0	0	0	0	0	0	0	0	0	0	0	0	0	0	0	0	0	0	0	0	0	0	0
tetA	tetracycline	0	0	0	0	0	0	0	0	0.129268	0.544951	0.283432	0	0	5.52976	0	0	0.57012	0	5.53943	0	0	0	0	0	0	0	0	0	0	0	0	0	0	0	0	0	0	0	0	0	0	0	0	0	0.0151325	0	0	0
emrB	multidrug	0	0	0	0	0	0	0	0	0	0	0	0	0	0	0	0	0	0	0	0	0	0	0	0	0	0	0	0	0	0	0	0	0	0	0	0	0	0	0	0	0	0	0	0	0	0	0	0
ermB	macrolide-lincosamide-streptogramin	0	0	0	0	0	0	0	0	0	0	0	0	0	0	0	0	0	0	0	0	0	0	0	0	0	0	0	0	0	0	0	0	0	0	0	0	0	0	0	0	0	0	0.0764208	0.121046	0.12106	0.0890074	0.122287	1.02772
tetA	tetracycline	0	0	0	0	0	0.209316	0	0	1.68049	2.6009	0	0	0	24.5605	0.380983	0.557252	1.71036	0.217383	26.4913	0	0	0	0	0	0.275054	0	0	0	0	0	0	0	0	0	0	0	0	0	0	0	0	0	0	0	0	0.0148346	0	0.0790554
floR	chloramphenicol	0	0	0	0	0	0	0	0	0	0	0	0	0	0	0	0	0	0	0	0	0	0	0	0	0	0	0	0	0	0	0	0	0	0	0	0	0	0	0	0	0	0	0	0	0	0.0148346	0	0
tetA	tetracycline	0	0	0	0	0	0	0	0	1.42195	0.891738	0	0	0	12.8543	0.380983	0.278626	0.4751	0.217383	12.7369	0	0	0	0.258398	0	0	0	0	0	0	0	0	0	0	0	0	0	0	0	0	0	0	0	0	0	0	0	0	0
aph(6)-I	aminoglycoside	0	0	0	0	0	0	0	0	0	0	0	0	0	0	0	0	0	0	0	0	0	0	0	0	0	0	0	0	0	0.219516	0	0	0	0	0	0	0	0	0	0	0	0	0.0764208	0	0.0302649	0.0741728	0.0305716	0
floR	chloramphenicol	0	0	0	0	0	0	0	0	0	0	0	0	0	0	0	0	0	0	0	0	0	0	0	0	0	0	0	0	0	0	0	0	0	0	0	0	0	0	0	0	0	0	0	0	0.0151325	0.0148346	0	0
tetA	tetracycline	0	0	0	0	0	0	0	0	0.387805	0.148623	0	0	0	3.10442	0	0.278626	0	0	2.43057	0	0	0	0	0	0	0	0	0	0	0	0	0	0	0	0	0	0	0	0	0	0	0	0	0	0	0	0	0
SIM-1	beta-lactam	0	0	0	0	0	0	0	0	0	0	0	0	0	0	0	0	0	0	0	0	0	0	0	0	0	0	0	0	0	0	0	0	0	0	0	0	0	0	0	0	0	0	0	0	0	0	0	0
GES-15	beta-lactam	0	0	0	0	0	0	0	0	0	0	0	0	0	0	0	0	0	0	0	0	0	0	0	0	0	0	0	0	0	0	0	0	0	0	0	0	0	0	0	0	0	0	0	0	0	0	0	0
OXA-164	beta-lactam	0	0	0	0	0	0	0	0	0	0	0	0	0	0	0	0	0	0	0	0	0	0	0	0	0	0	0	0	0	0	0	0	0	0	0	0	0	0	0	0	0	0	0	0	0	0.0148346	0	0
OXA-10	beta-lactam	0	0	0	0	0	0	0	0	0	0	0	0	0	0	0	0	0	0	0	0	0	0	0	0	0	0	0	0	0	0	0	0	0	0	0	0	0	0	0	0	0	0	0	0	0	0	0	0
GES-19	beta-lactam	0	0	0	0	0	0	0	0	0	0	0	0	0	0	0	0	0	0	0	0	0	0	0	0	0	0	0	0	0	0	0	0	0	0	0	0	0	0	0	0	0	0	0	0	0	0	0	0
GES-20	beta-lactam	0	0	0	0	0	0	0	0	0	0	0	0	0	0	0	0	0	0	0	0	0	0	0	0	0	0	0	0	0	0	0	0	0	0	0	0	0	0	0	0	0	0	0	0	0	0	0	0
CTX-M	beta-lactam	0	0	0	0	0	0	0	0	0	0	0	0	0	0	0	0	0	0	0	0	0	0	0	0	0	0	0	0	0	0	0	0	0	0	0	0	0.187059	0	0	0	0	0	0	0.0151307	0.0151325	0	0.0152858	0
rmtF	aminoglycoside	0	0	0	0	0	0	0	0	0	0	0	0	0	0	0	0	0	0	0	0	0.254139	0	0	0	0	0	0	0	0	0	0	0	0	0	0	0	0	0	0	0	0	0	0	0	0	0	0	0
aadE	aminoglycoside	0	0	0	0	0	0	0	0	0	0	0	0	0	0	0	0	0	0	0	0	0	0.257166	0	0.0747144	0	0	0	0	0	0	0	0	0	0	0	0	0	0	0	0	0	0	0.229262	0.257222	0.242119	0.296691	0.152858	0
CTX-M-132	beta-lactam	0	0	0	0	0	0	0	0	0	0	0	0	0	0	0	0	0	0	0	0	0	0	0	0	0	0	0	0	0	0	0	0	0	0	0	0	0.187059	0	0	0	0	0	0	0	0	0	0	0
rmtG	aminoglycoside	0	0	0	0	0	0	0	0	0	0	0	0	0	0	0	0	0	0	0	0	0	0	0	0	0	0	0	0	0	0	0	0	0	0	0	0	0	0	0	0	0	0	0	0	0	0	0	0
aadA	aminoglycoside	0	0	0	0	0	0	0	0	0	0	0	0	0	0	0	0	0	0	0	0	0	0	0	0	0	0	0	0	0	0	0	0	0	0	0	0	0	0	0	0	0	0	0	0	0	0.0148346	0.0152858	0
aph(3')-I	aminoglycoside	0	0	0	0	0	0	0	0	0	0	0	0	0	0	0	0	0	0	0	0	0	0	0	0	0	0	0	0	0	0	0	0	0	0	0	0	0	0	0	0	0	0	0	0	0	0	0	0
tetM	tetracycline	0	0	0	0	0	0	0	0	0	0	0	0	0	0	0	0	0	0	0	0	0	0	0	0	0	0	0	0	0	0	0	0	0	0	0	0	0	0	0	0	0	0	0.0458525	0.0453921	0.0605298	0.0445037	0.0917149	0
cat	chloramphenicol	0	0	0	0	0	0	0	0	0	0	0	0	0	0	0	0	0	0	0	0	0	0	0	0	0	0	0	0	0	0	0	0	0	0	0	0	0	0	0	0	0	0	0.0305683	0.0605228	0.0302649	0.0741728	0.0611433	0.237166
aadE	aminoglycoside	0	0	0	0	0	0	0	0	0	0	0	0	0	0	0	0	0	0	0	0	0	0	0	0	0	0.237094	0	0	0	0	0	0	0	0	0	0	0	0	0	0	0	0	0.0917049	0.0453921	0.105927	0.133511	0.152858	0.0790554
aadA	aminoglycoside	0	0	0	0	0	0	0	0	0	0	0	0	0	0	0	0	0	0	0	0	0	0	0	0	0	0	0	0	0	0	0	0	0	0	0	0	0	0	0	0	0	0	0	0.0151307	0	0	0	0.0790554
catA	chloramphenicol	0	0	0	0	0	0	0	0	0	0	0	0	0	0	0	0	0	0	0	0	0	0	0	1.94257	0	0	0	0	0.227642	0	0	0	0	0	0	0	0	0	0.601485	0	0	0	0.0152842	0	0	0	0.0152858	0
mdtO	multidrug	0	0	0.288658	0.244189	0	0	0	0.36219	3.61952	0.99082	0	0.583326	0	7.82574	0	0	2.09044	0.434767	6.65108	0	0	0.257166	0	1.86786	0.275054	0	0	0	1.13821	0.219516	2.88764	0	0	0	1.45732	0	0	0	0	0	0	0	0.0458525	0.0302614	0.12106	0.0741728	0.0611433	0
ermT	macrolide-lincosamide-streptogramin	0	0	0	0	0	0	0	0	0	0	0	0	0	0	0	0	0	0	0	0	0	0	0	0	0	0	0	0	0	0	0	0	0	0	0	0	0	0	0	0	0	0	0.336251	0.43879	0.211854	0.178015	0.305716	0.474332
aadD	aminoglycoside	0	0	0	0	0	0	0	0	0	0	0	0	0	0	0	0	0	0	0	0	0	0	0	0	0	0	0	0	0	0	0	0	0	0	0	0	0	0	0	0	0	0	0	0	0.0302649	0.0296691	0	0.0790554
sul1	sulfonamide	0	0	0	0	0	0	0	0	0	0	0	0	0	0	0	0	0	0	0	0	0	0	0	0	0	0	0	0	0	0	0	0	0	0	0	0	0	0	0	0	0	0	0	0	0	0	0	0
SRP	aminoglycoside	0	0	0	0	0	0	0	0	0	0	0	0	0	0	0	0	0	0	0	0	0.254139	0	0	0	0	0	0	0	0	0	0	0	0	0	0	0	0	0	0	0	0	0	0.198694	0.272353	0.166457	0.237353	0.152858	0
tetL	tetracycline	0	0	0	0	0	0	0	0	0	0	0	0	0	0	0	0	0	0	0	0	0	0	0	0	0	0	0	0	0	0	0	0	0	0	0	0	0	0	0	0	0	0	0.122273	0.0907842	0.12106	0.103842	0.107001	0
LCR-1	beta-lactam	0	0	0	0	0	0	0	0	0	0	0	0	0	0	0	0	0	0	0	0	0	0	0	0	0	0	0	0	0	0	0	0	0	0	0	0	0	0	0	0	0	0	0	0	0	0	0	0
mdtP	multidrug	0	0	0	0	0	0	0.20927	0	0.904879	0.198164	0	0	0	1.1965	0	0.278626	0.38008	0	1.33775	0	0	0	0	0	0	0	0	0	0	0	0	0	0	0	0.171449	0	0	0	0	0	0	0	0	0	0	0	0	0
mcr-3	polymyxin	0	0	0	0	0	0	0	0	0	0	0	0	0	0	0	0	0	0	0	0	0	0	0	0	0	0	0	0	0	0	0	0	0.233754	0	0	0	0	0	0	0	0	0	0.0458525	0	0.0151325	0	0.0152858	0
mcr-3	polymyxin	0	0	0	0	0	0	0	0	0	0	0	0	0	0	0	0	0	0	0	0	0	0	0	0	0	0	0	0	0	0	0	0	0	0	0	0	0	0	0	0	0	0	0	0	0	0	0	0
mcr-1.7	polymyxin	0	0	0	0	0	0	0	0	0	0	0	0	0	0	0	0	0	0	0	0	0	0	0	0	0	0	0	0	0	0	0	0	0	0	0	0	0	0	0	0	0	0	0	0	0	0	0	0
mcr-3	polymyxin	0	0	0	0	0	0	0	0	0	0	0	0	0	0	0	0	0	0	0	0	0	0	0	0	0	0	0	0	0	0	0	0	0	0	0	0	0	0	0	0	0	0	0.0152842	0.0151307	0	0	0.0152858	0
tetM	tetracycline	0	0	0	0	0	0	0	0	0	0	0	0	0	0	0	0	0	0	0	0	0	0	0	0	0	0	0	0	0	0	0	0	0	0	0	0	0	0	0	0	0	0	0.122273	0.0605228	0.0756623	0.0593383	0.137572	0.237166
tetA	tetracycline	0	0	0	0	0	0	0	0	0.258537	0.0247705	0	0	0	0.743768	0	0	0.09502	0	0.640614	0	0	0	0	0	0	0	0	0	0	0	0	0	0	0	0	0	0	0	0	0	0	0	0	0	0	0	0	0
cat	chloramphenicol	0	0	0	0	0	0	0	0	0	0	0	0	0	0	0	0	0	0	0	0	0.127069	0	0	0	0	0	0	0	0	0	0	0	0	0	0	0	0	0	0	0	0	0	0.0305683	0.0453921	0.0605298	0.0296691	0	0.158111
mdtM	multidrug	0.345525	0	0	0	0	0	0	0	0.904879	0.792656	0.566864	0	0	5.73995	0.761967	0	0.85518	0.217383	5.53943	0	0	0	0	0	0	0	0	0	0	0.219516	0	0	0	0	0.685796	0	0	0	0	0	0	0	0.0305683	0	0	0.0148346	0.0458575	0
aac(3)-II	aminoglycoside	0	0.224188	0	0	0	0	0	0	0	0	0	0	0	0	0	0	0	0	0	0	0	0	0	0	0	0	0	0	0	0	0	0	0	0	0	0	0	0	0	0	0	0	0.0152842	0.0151307	0	0	0	0.158111
aph(3')-I	aminoglycoside	0	0	0	0	0	0	0	0	0	0	0	0	0	0	0	0	0	0	0.0188416	0	0	0	0	0	0	0	0	0	0	0	0	0	0	0	0	0	0	0	0	0.209518	0	0	0	0.0151307	0	0	0	0
tetA	tetracycline	0	0	0	0	0	0	0	0	0.387805	0.148623	0	0	0	1.68156	0	0	0.09502	0	1.78995	0	0	0	0	0	0	0	0	0	0	0	0	0	0	0	0	0	0	0	0	0	0	0	0	0	0	0	0	0
aac(6')-I	aminoglycoside	0	0	0	0	0	0	0	0	0	0	0	0	0	0	0	0	0	0	0	0	0	0	0	0	0	0	0	0	0	0	0	0	0	0	0	0	0	0	0	0	0	0	0	0	0	0	0	0
floR	chloramphenicol	0	0	0	0	0	0	0	0	0	0	0	0	0	0	0	0	0	0	0	0	0	0	0	0	0	0	0	0	0	0	0	0	0	0	0	0	0	0	0	0	0	0	0	0	0	0	0	0.316222
CMY-2	beta-lactam	0	0	0	0	0	0	0	0	0	0	0	0	0	0	0	0	0	0	0	0	0	0	0	0	0	0	0	0	0	0	0	0	0	0	0	0	0	0	0	0	0	0	0	0	0	0	0	0
aph(3''')-III	aminoglycoside	0	0	0	0	0	0	0	0	0	0	0	0	0	0	0	0	0	0	0	0	0	0	0	0	0	0	0.3391	0	0	0	0	0	0	0	0.857245	0	0	0	0	0	0	0	0	0	0.0302649	0.0148346	0.0152858	0
tetM	tetracycline	0	0	0	0	0	0	0	0	0	0	0	0	0	0	0	0	0	0	0	0	0	0	0	0	0	0	0	0	0	0	0	0	0	0	0	0	0	0	0	0	0	0	0.0458525	0.0605228	0.0907947	0.0296691	0.0305716	0.0790554
tetM	tetracycline	0	0	0	0	0	0	0	0	0	0	0	0	0	0	0	0	0	0	0	0	0	0	0	0	0	0	0	0	0	0	0	0	0	0	0	0	0	0	0	0	0	0	0.106989	0.0453921	0.0605298	0.0148346	0.0764291	0.0790554
tetM	tetracycline	0	0	0	0	0	0	0	0.36219	0	0	0	0	0	0	0	0	0	0	0	0	0	0	0	0.0747144	0	0	0	0	0	0	0	0	0	0	0.0857245	0	0	0	0	0	0	0	0.0764208	0.0302614	0.0453974	0.0445037	0.0611433	0
[truncated: 5 more columns]
