# Supplementary material for: Metagenomic Insights into the Diverse Antibiotic Resistome of Non-Migratory Corvidae Species on the Qinghai–Tibetan Plateau
Source: Vet Sci. 2025 Mar 23;12(4):297. doi: 10.3390/vetsci12040297 (PMC12031176; doi:10.3390/vetsci12040297)
Supplement: Supplementary file 1 [file vetsci-12-00297-s001.zip › Supplementary Table S5.xlsx]

## Sheet: Supplementary Table S5
Supplementary Table S5: The types and subtypes of high-risk ARGs (Rank II) for each sample, with the numerical values expressed as one read per million reads (ppm).
Subtype	Type	RBC1	RBC2	RBC3	RBC4	RBC5	RBC6	RBC7	RBC8	RBC9	RBC10	RBC11	RBC12	RBC13	RBC14	RBC15	RBC16	RBC17	RBC18	RBC19	DJ1	DJ2	DJ3	DJ4	DJ5	DJ6	DJ7	DJ8	DJ9	DJ10	DJ11	DJ12	RK1	RK2	RK3	RK4	RK5	RK6	RK7	RK8	RK9	RK10	RK11	LBC1	LBC2	LBC3	LBC4	LBC5	NR1
ermF	macrolide-lincosamide-streptogramin	0	0	0	0	0	0	0	0	0	0	0	0	0	0	0	0	0	0	0	0	0	0	0	0	0	0	0	0	0	0	0	0	0	0	0	0	0	0	0	0	0	0	0.0764208	0.0907842	0.0453974	0.0296691	0	0
tetH	tetracycline	0	0	0	0	0	0	0	0	0	0	0	0	0	0	0	0	0	0	0	0	0.127069	0	0	0	0	0	0	0	0	0	0	0	0	0	0	0	0	0	0	0	0	0	0.0917049	0.0151307	0.0756623	0.0296691	0.122287	0.632443
tetO	tetracycline	0	0	0	0	0	0	0	0	0	0	0	0	0	0	0	0	0	0	0.0188416	0	0	0	0	0	0	0.711283	0	0.0889101	0.227642	0	0	0	0	0	0	0	0	0	0	0	0	0	0	0	0	0	0.0152858	0
tetO	tetracycline	0	0	0	0	0	0	0	0	0	0	0	0	0	0	0	0	0	0	0	0	0	0	0	0	0	0	0.678201	0	0	0	0	0	0	0	0.257174	0	0	0	0	0	0	0	0	0	0	0	0	0
tetO	tetracycline	0	0	0	0	0	0	0	0	0	0	0	0	0	0	0	0	0	0	0	0	0	0	0	0.0747144	0	0	0.3391	0	0	0	0	0	0	0	0.171449	0	0	0	0	0	0	0	0	0	0	0	0	0
tetQ	tetracycline	0	0	0	0	0	0	0	0	0	0	0	0	0	0	0	0	0	0	0	0	0	0	0	0	0	0	0	0	0	0	0	0	0	0	0	0	0	0	0	0	0	0	0.0611366	0.0453921	0	0.0148346	0.0305716	0
rmy	unclassified	0	0	0	0	0	0	0	0	0	0	0	0	0	0	0	0	0	0	0	0	0	0	0	0	0	0	0	0	0	0	0	0	0	0	0	0	0	0	0	0	0	0	0	0	0	0	0	0
aadA	aminoglycoside	0	0	0	0	0	0	0	0	0	0	0	0	0	0	0	0	0	0	0	0	0	0	0	0	0	0	0	0	0	0	0	0	0	0	0	0	0	0	0	0	0	0	0	0	0	0	0	0
tetW	tetracycline	0	0	0	0	0	0	0	0	0	0	0	0	0	0	0	0	0	0	0	0	0	0	0	0	0	0.237094	1.0173	0	0	0	0	0	0	0	0.428623	0	0	0	0	0	0	0	0.122273	0.0605228	0.0302649	0.0741728	0.122287	0
tetM	tetracycline	0	0	0	0	0	0	0	0	0	0	0	0	0	0	0	0	0	0	0	0	0	0	0	0	0	0	0	0	0	0	0	0	0	0	0	0	0	0	0	0	0	0	0.0152842	0	0.0151325	0.0296691	0.0152858	0
sul1	sulfonamide	0	0	0	0	0	0	0	0	0	0	0	0	0	0	0	0	0	0	0	0	0	0	0	0	0	0	0	0	0	0	0	0	0	0	0	0	0	0	0	0	0	0	0.0152842	0	0	0.0148346	0	0
cat	chloramphenicol	0	0	0	0	0	0	0	0	0	0	0	0	0	0	0	0	0	0	0	0	0	0	0	0	0	0	0	0	0	0	0	0	0	0	0	0	0	0	0	0	0	0	0.0611366	0.0302614	0.0302649	0	0.0305716	0.395277
tet40	tetracycline	0	0.224188	0	0	0	0	0	0	0	0	0	0	0	0	0	0	0	0	0	0	0	0	0	0	0	0	0	0	0	0	0	0	0	0	1.11442	0	0	0	0	0	0	0	0.0611366	0.166438	0	0.0593383	0.0611433	0
tetW	tetracycline	0	0	0	0	0	0	0	0	0	0	0	0	0	0	0	0	0	0	0	0	0	0	0	0	0	0	0	0	0	0	0	0	0	0	0	0	0	0	0	0	0	0	0.0917049	0.0605228	0.0605298	0.0148346	0.0152858	0
ermC	macrolide-lincosamide-streptogramin	0	0	0	0	0	0	0	0	0	0	0	0	0	0	0	0	0	0	0	0	0	0	0	0.149429	0	0	0	0	0	0	0	0	0	0	0	0	0	0	0	0	0	0	0.259831	0.22696	0.226987	0.296691	0.36686	0
CARB-6	beta-lactam	0	0	0	0	0	0	0	0	0	0	0	0	0	0	0	0	0	0	0	0	0	0	0	0	0	0	0	0	0	0	0	0	0	0	0	0	0	0	0	0	0	0	0	0	0	0	0	0
CfxA2	beta-lactam	0	0	0	0	0	0	0	0	0	0	0	0	0	0	0	0	0	0	0	0	0	0	0	0	0	0	0	0	0	0	0	0	0	0	0	0	0	0	0	0	0	0	0	0.0151307	0	0.0148346	0.0152858	0
tetZ	tetracycline	0	0	0	0	0	0	0	0	0	0	0	0	0	0	0	0	0	0	0	0	0	0	0	0	0	0	0	0	0	0	0	0	0	0	0	0	0	0	0	0	0	0	0	0	0	0	0	0.316222
tet32	tetracycline	0	0	0	0	0	0	0	0	0	0	0	0	0	0	0	0	0.09502	0	0	0	0	0	0	0	0	7.58702	3.0519	0	0	0	0.111063	0	0	0	1.80021	0	0	0	0	0	0	0	0.0764208	0.0302614	0.0605298	0.0593383	0.0152858	0
cat	chloramphenicol	0	0	0	0	0	0	0	0	0	0	0	0	0	0	0	0	0	0	0	0	0	0	0	0	0	0	0	0	0	0	0	0	0	0	0	0	0	0	0	0	0	0	0	0	0	0	0	0
aadA	aminoglycoside	0	0	0	0	0	0	0	0	0	0	0	0	0	0	0	0	0	0	0	0	0	0	0	0	0	0	0	0	0	0	0	0	0	0	0	0	0	0	0	0	0	0	0	0	0	0	0	0
floR	chloramphenicol	0	0	0	0	0	0	0	0	0	0	0	0	0	0	0	0	0	0	0	0	0	0	0	0	0	0	0	0	0	0	0	0	0	0	0	0	0	0	0	0	0	0	0	0	0	0	0	0
TEM-96	beta-lactam	0	0	0	0	0	0	0	0	0	0.0247705	0	0	0	0.0323378	0	0	0	0.217383	0.150733	0	0	0	0	0	0	0	0	0	0	0	0	0	0	0	0	0	0	0	0	0	0	0	0	0	0	0	0	0
TEM-127	beta-lactam	0	0	0	0	0	0	0	0	0	0	0	0	0	0	0	0	0	0	0	0	0	0	0	0.0747144	0	0	0	0	0	0	0	0	0	0	0	0	0	0	0	0	0	0	0	0	0	0	0	0
aadA	aminoglycoside	0	0	0	0	0	0	0	0	0	0	0	0	0	0	0	0	0	0	0	0	0	0	0	0	0	0	0	0	0	0	0	0	0	0	0	0	0	0	0	0	0	0	0	0	0	0	0	0
GES-4	beta-lactam	0	0	0	0	0	0	0	0	0	0	0	0	0	0	0	0	0	0	0	0	0	0	0	0	0	0	0	0	0	0	0	0	0	0	0	0	0	0	0	0	0	0	0	0	0	0	0	0
ereB	macrolide-lincosamide-streptogramin	0	0	0	0	0	0	0	0	0	0	0	0	0	0	0	0	0	0	0	0	0	0	0	0	0	0	0	0	0	0	0	0	0	0	0	0	0	0	0	0	0	0	0	0	0	0	0	0
aph(3''')-III	aminoglycoside	0	0	0	0	0	0	0	0	0	0	0	0	0	0	0	0	0	0	0.0188416	0	0	0	0	0	0	3.55642	1.6955	0	0	0	0.222126	0	0	0	3.42898	0	0	0	0	0	0	0	0.137557	0.121046	0.0302649	0.103842	0.0764291	0.0790554
ermC	macrolide-lincosamide-streptogramin	0	0	0	0	0	0	0	0	0	0	0	0	0	0	0	0	0	0	0	0	0	0	0	0	0	0	0	0	0	0	0	0	0	0	0	0	0	0	0	0	0	0	0.137557	0.151307	0.0453974	0.0890074	0.0611433	0.632443
tetA	tetracycline	0	0	0	0	0	0	0	0	0	0.049541	0	0	0	0.485066	0	0	0.19004	0	0.734822	0	0	0	0	0	0	0	0	0	0	0	0	0	0	0	0	0	0	0	0	0	0	0	0	0	0	0	0	0.0790554
blaA	beta-lactam	0	0	0	0	0	0	0	0	0	0	0	0	0	0	0	0	0	0	0	0	0	0	0	0	0	0	0	0	0	0	0	0	0	0	0	0	0	0	0	0	0	0	0	0	0	0	0	0
ermC	macrolide-lincosamide-streptogramin	0	0	0	0	0	0	0	0	0	0	0	0	0	0	0	0	0	0	0	0	0	0	0	0	0	0	0	0	0	0	0	0	0	0	0	0	0	0	0	0	0	0	0.0305683	0.0907842	0.0151325	0.0445037	0.0458575	1.02772
mdtL	multidrug	0	0	0	0	0	0	0	0	0	0	0	0	0	0	0	0	0	0	0	0	0	0	0	0	0	0	0	0	0	0	0	0	0	0	0	0	0	0	0	0	0	0	0	0	0.0302649	0	0.0305716	0
aph(2'')-Ie	aminoglycoside	0	0	0	0	0	0	0	0	0	0	0	0	0	0	0	0	0	0	0	0	0	0	0	0	0	0	0	0	0	0	0	0	0	0	0	0	0	0	0	0	0	0	0	0	0	0	0	0
cfep	chloramphenicol	0	0	0	0	0	0	0	0	0	0	0	0	0	0	0	0	0	0	0	0	0	0	0	0	0	0	0	0	0	0	0	0	0	0	0	0	0	0	0	0	0	0	0	0	0	0	0.0152858	0
aadA	aminoglycoside	0	0	0	0	0	0	0	0	0	0	0	0	0	0	0	0	0	0	0	0	0	0	0	0	0	0	0	0	0	0	0	0	0	0	0	0	0	0	0	0	0	0	0.0458525	0.0151307	0.0151325	0.0593383	0.0152858	0.0790554
aadA	aminoglycoside	0	0	0	0	0	0	0	0	0	0	0	0	0	0	0	0	0	0	0	0	0	0	0	0	0	0	0	0	0	0	0	0	0	0	0	0	0	0	0	0	0	0	0	0.0151307	0	0	0	0.0790554
tetX2	tetracycline	0	0	0	0	0	0	0	0	0	0	0	0	0	0	0	0	0	0	0	0	0	0	0	0	0	0	0	0	0	0	0	0	0	0	0	0	0	0	0	0	0	0	0.0152842	0.0151307	0.0151325	0.0148346	0.0458575	0
sul1	sulfonamide	0	0	0	0	0	0	0	0	0	0	0	0	0	0	0	0	0	0	0	0	0	0	0	0	0	0	0	0	0	0	0	0	0	0	0	0	0	0	0	0	0	0	0	0	0	0	0	0
sul2	sulfonamide	0	0	0	0	0	0	0	0	0	0	0	0	0	0	0	0	0	0	0	0	0	0.257166	0	0	0	0	0	0	0	0	0	0	0	0	0	0	0	0	0	0	0	0	0	0	0	0	0	0
TEM-1	beta-lactam	0	0	0	0	0	0	0	0	0	0	0	0	0	0	0	0	0	0	0	0	0	0	0	0	0	0	0	0	0	0	0	0	0	0	0	0	0	0	0	0	0	0	0	0	0	0	0	0
tet-RP	tetracycline	0	0	0	0	0	0	0	0	0	0	0	0	0	0	0	0	0	0	0	0	0	0	0	0	0	0	0	0	0	0	0	0	0	0	0	0	0	0	0	0	0	0	0	0	0	0	0	0
tetM	tetracycline	0	0	0	0	0	0	0	0	0	0	0	0	0	0	0	0	0	0	0	0	0	0	0	0	0	0	0	0	0	0	0	0	0	0	0	0	0	0	0	0	0	0	0.0152842	0.0151307	0.0453974	0.0445037	0.0305716	0.0790554
OXA-10	beta-lactam	0	0	0	0	0	0	0	0	0	0	0	0	0	0	0	0	0	0	0	0	0	0	0	0	0	0	0	0	0	0	0	0	0	0	0	0	0	0	0	0	0	0	0.0152842	0	0.0302649	0.0296691	0	0
CTX-M-14	beta-lactam	0	0	0	0	0	0	0	0	0	0	0	0	0	0	0	0	0	0	0	0	0	0	0	0	0	0	0	0	0	0	0	0	0	0	0	0	0	0	0	0	0	0	0	0	0	0	0	0
mdtN	multidrug	0	0	0	0	0	0	0.41854	1.08657	2.4561	1.16421	0	0.194442	0	10.0732	0	0	1.80538	0	9.66574	0	0	0	0.516797	1.49429	0	0	0	0	0.910568	0	1.77701	0	0	0	2.14311	0	0	0	0	0	0	0	0.0305683	0.0756535	0.0151325	0	0.0611433	0.0790554
OXA-1	beta-lactam	0	0	0	0	0	0	0	0	0	0	0	0	0	0	0	0	0	0	0	0	0	0	0	0	0	0	0	0	0	0	0	0	0	0	0	0	0	0	0	0	0	0	0	0	0	0	0	0
aadA	aminoglycoside	0	0	0	0	0	0	0	0	0	0	0	0	0	0	0	0	0	0	0	0	0	0	0	0	0	0	0	0	0	0	0	0	0	0	0	0	0	0	0	0	0	0	0	0	0	0	0	0
cmlA	chloramphenicol	0	0	0	0	0	0	0	0	0	0	0	0	0	0	0	0	0	0	0	0	0	0	0	0	0	0	0	0	0	0	0	0	0	0	0	0	0	0	0	0	0	0	0	0	0	0	0.0305716	0
sul2	sulfonamide	0	0	0	0	0	0	0	0	0	0	0	0	0	0	0	0	0	0	0	0	0	0	0	0	0	0	0	0	0	0	0	0	0	0	0	0	0	0	0	0	0	0	0.0305683	0.0151307	0	0.0148346	0	0.158111
aadD	aminoglycoside	0	0	0	0	0	0	0	0	0	0	0	0	0	0	0	0	0	0	0	0	0	0	0	0	0	0	0	0	0	0	0	0	0	0	0	0	0	0	0	0	0	0	0	0	0	0.0148346	0	0
sul2	sulfonamide	0	0	0	0	0	0	0	0	0	0	0	0	0	0	0	0	0	0	0	0	0	0.257166	0	0	0	0	0	0	0	0	0	0	0	0	0	0	0	0	0	0	0	0	0	0	0	0	0	0
tetL	tetracycline	0	0	0	0	0	0	0	0	0	0	0	0	0	0	0	0	0	0	0	0	0	0.257166	0	0.0747144	0	0	0	0	0	0.219516	0	0	0	0	0	0	0	0	0	0	0	0	2.07864	1.90647	1.37705	1.85432	1.60501	1.50205
sul2	sulfonamide	0	0	0	0	0	0	0	0	0	0	0	0	0	0	0	0	0	0	0	0	0	0	0	0	0	0	0	0	0	0	0	0	0	0	0	0	0	0	0	0	0	0	0	0	0	0	0	0
tetL	tetracycline	0	0	0	0	0	0	0	0	0	0	0	0	0	0	0	0	0	0	0	0	0	0	0	0	0	0	0	0	0	0	0	0	0	0	0	0	0	0	0	0	0	0	0.152842	0.0453921	0.105927	0.0890074	0.0764291	0.237166
ermC	macrolide-lincosamide-streptogramin	0	0	0	0	0	0	0	0	0	0	0	0	0	0	0	0	0	0	0	0	0	0	0	0	0	0	0	0	0	0	0	0	0	0	0	0	0	0	0	0	0	0	0.0152842	0	0.0151325	0.0148346	0	0.316222
tetE	tetracycline	0	0	0	0	0	0	0	0	0	0	0	0	0	0	0	0	0	0	0	0	0	0	0	0	0	0	0	0	0	0	0	0	0	0	0	0	0	0	0	0	0	0	0	0	0	0	0	0
tetL	tetracycline	0	0	0	0	0	0	0	0	0	0	0	0	0	0	0	0	0	0	0	0	0	0	0	0	0	0	0	0	0	0	0	0	0	0	0	0	0	0	0	0	0	0	0.504377	0.484182	0.544768	0.311526	0.443289	1.18583
tetH	tetracycline	0	0	0	0	0	0	0	0	0	0	0	0	0	0	0	0	0	0	0	0	0.127069	0	0	0	0	0	0	0	0	0	0	0	0	0	0	0	0	0	0	0	0	0	0.0152842	0.0151307	0.0151325	0.0148346	0	0.474332
cep	chloramphenicol	0	0	0	0	0	0	0	0	0	0	0	0	0	0	0	0	0	0	0	0	0	0	0	0	0	0	0	0	0	0	0	0	0	0	0.257174	0	0	0	0	0	0	0	0	0	0.0151325	0	0	0.0790554
tetO	tetracycline	0	0	0	0	0	0	0	0	0	0	0	0	0	0	0	0	0	0	0	0	0	0	0	0	0	2.13385	1.0173	0	0.455284	0	0.111063	0	0	0	0.257174	0	0	0	0	0	0	0	0	0	0	0	0	0.0790554
ermC	macrolide-lincosamide-streptogramin	0	0	0	0	0	0	0	0	0	0	0	0	0	0	0	0	0	0	0	0	0	0	0	0	0	0	0	0	0	0	0	0	0	0	0	0	0	0	0	0	0	0	0.0611366	0.136176	0.0907947	0.133511	0.107001	0.316222
emrA	multidrug	0	0	0	0	0	0	0.20927	0	0.517074	0.198164	0	0	0	1.32585	0	0	0.66514	0	1.84648	0	0	0	0	1.41957	0	0	0	0	0	0	1.22169	0	0	0	0.257174	0	0	0	0	0	0	0	0	0.0151307	0	0.0148346	0	0
ereA	macrolide-lincosamide-streptogramin	0	0	0	0	0	0	0	0	0	0	0	0	0	0	0	0	0	0	0	0	0	0	0	0	0	0	0	0	0	0	0	0	0	0	0	0	0	0	0	0	0	0	0	0	0	0	0	0
mefA	macrolide-lincosamide-streptogramin	0	0	0	0	0	0	0	0	0	0	0	0	0	0	0	0	0	0	0	0	0	0	0	0	0	0	0	0	0	0	0	0	0	0	0	0	0	0	0	0	0	0	0.0152842	0	0.0151325	0.0148346	0.0152858	0.0790554
aph(6)-I	aminoglycoside	0	0	0	0	0	0	0	0	0	0	0	0	0	0	0	0	0	0	0	0	0	0	0	0	0	0	0	0	0	0.219516	0	0	0	0	0	0	0	0	0	0	0	0	0.0458525	0.0453921	0	0.0148346	0.0152858	0
CTX-M	beta-lactam	0	0	0	0	0	0	0	0	0	0	0	0	0	0	0	0	0	0	0	0	0	0	0	0	0	0	0	0	0	0	0	0	0	0	0	0	0	0	0	0	0	0	0	0	0	0	0	0
sul1	sulfonamide	0	0	0	0	0	0	0	0	0	0	0	0	0	0	0	0	0	0	0	0	0	0	0	0	0	0	0	0	0	0	0	0	0	0	0	0	0	0	0	0	0	0	0	0	0	0	0	0
ermX	macrolide-lincosamide-streptogramin	0	0	0	0	0	0	0	0	0	0	0	0	0	0	0	0	0	0	0	0	0	0	0	0	0	0	0	0	0	0	0	0	0	0	0	0	0	0	0	0	0	0	0.0152842	0.0151307	0	0	0	0.158111
sul1	sulfonamide	0	0	0	0	0	0	0	0	0	0	0	0	0	0	0	0	0	0	0	0	0	0	0	0	0	0	0	0	0	0	0	0	0	0	0	0	0	0	0	0	0	0	0	0	0	0	0	0
sul1	sulfonamide	0	0	0	0	0	0	0	0	0	0	0	0	0	0	0	0	0	0	0	0	0	0	0	0	0	0	0	0	0	0	0	0	0	0	0	0	0	0	0	0	0	0	0	0	0	0	0	0
sul1	sulfonamide	0	0	0	0	0	0	0	0	0	0	0	0	0	0	0	0	0	0	0	0	0	0	0	0	0	0	0	0	0	0	0	0	0	0	0	0	0	0	0	0	0	0	0	0	0	0	0	0
sul2	sulfonamide	0	0	0	0	0	0	0	0	0	0	0	0	0	0	0	0	0	0	0	0	0	0	0	0	0	0	0	0	0	0	0	0	0	0	0	0	0	0	0	0	0	0	0	0	0	0.0296691	0	0
tetL	tetracycline	0	0	0	0	0	0	0	0.36219	0	0	0	0	0	0	0	0	0	0	0	0	0	0.257166	0	0.0747144	0	0	0	0	0	0	0	0	0	0	0	0	0	0	0	0	0	0	0.641934	0.711143	0.438841	0.712059	0.565575	0.711499
ermB	macrolide-lincosamide-streptogramin	0	0	0	0	0	0	0	0	0	0	0	0.194442	0	0	0	0	0	0	0	0	0	0	0	0	0	0	0	0	0	0	0	0	0	0	0.342898	0	0	0	0	0	0	0	0.275115	0.21183	0.257252	0.148346	0.244573	2.1345
tet-RP	tetracycline	0	0	0	0	0	0	0	0	0	0	0	0	0	0	0	0	0	0	0	0	0	0	0	0	0	0	0	0	0	0	0	0	0	0	0	0	0	0	0	0	0	0	0	0	0	0	0	0
sul2	sulfonamide	0	0	0	0	0	0	0	0	0	0	0	0	0	0	0	0	0	0	0	0	0	0	0	0	0	0	0	0	0	0	0	0	0	0	0	0	0	0	0	0	0	0	0.0152842	0	0	0	0	0
tetA	tetracycline	0	0	0	0.244189	0	0.418632	0	0	5.3	5.47428	0.283432	0.194442	0	66.826	0.380983	1.39313	3.42072	0.217383	69.0168	0	0	0.257166	0.258398	0	0.275054	0	0	0	0	0	0.111063	0	0	0	0	0	0	0	0	0	0	0	0	0	0.0151325	0	0.0152858	0.237166
qnrS	quinolone	0	0	0	0	0	0	0	0	0	0	0	0	0	0	0	0	0	0	0	0	0	0	0	0	0	0	0	0	0	0	0	0	0	0	0	0	0	0	0	0	0	0	0	0	0	0	0	0
tet-RP	tetracycline	0	0	0	0	0	0	0	0	1.03415	1.38715	0	0	0	11.8518	0	0	1.04522	0.217383	11.8702	0	0	0	0	0	0	0	0	0	0	0	0	0	0	0	0	0	0	0	0	0	0	0	0	0	0	0.0148346	0	0.158111
floR	chloramphenicol	0	0	0	0	0	0	0	0	0	0	0	0	0	0	0	0	0	0	0	0	0	0	0	0	0	0	0	0	0	0	0	0	0	0	0	0	0	0	0	0	0	0	0.0305683	0.0302614	0.0453974	0.0296691	0	0.158111
sul1	sulfonamide	0	0	0	0	0	0	0	0	0	0	0	0	0	0	0	0	0	0	0	0	0	0	0	0	0	0	0	0	0	0	0	0	0	0	0	0	0	0	0	0	0	0	0	0	0	0	0	0
mefA	macrolide-lincosamide-streptogramin	0	0	0	0	0	0	0	0	0	0	0	0	0	0	0	0	0	0	0	0	0	0	0	0	0	0	0	0	0	0	0	0	0	0	0	0	0	0	0	0	0	0	0	0	0	0	0	0.0790554
GES-14	beta-lactam	0	0	0	0	0	0	0	0	0	0	0	0	0	0	0	0	0	0	0	0	0	0	0	0	0	0	0	0	0	0	0	0	0	0	0	0	0	0	0	0	0	0	0	0	0	0	0	0
qnrA	quinolone	0	0	0	0	0	0	0	0	0	0	0	0	0	0	0	0	0	0	0	0	0	0	0	0	0	0	0	0	0	0	0	0	0	0	0	0	0	0	0	0	0	0	0	0	0	0	0	0
aac(3)-II	aminoglycoside	0	0	0	0	0	0	0	0	0	0	0	0	0	0	0	0	0	0	0	0	0	0	0	0	0	0	0	0	0	0	0	0	0	0	0	0	0	0	0	0	0	0	0	0.0453921	0	0	0	0
NDM-2	beta-lactam	0	0	0	0	0	0	0	0	0	0	0	0	0	0	0	0	0	0	0	0	0	0	0	0	0	0	0	0	0	0	0	0	0	0	0	0	0	0	0	0	0	0	0	0	0	0	0	0
CTX-M-15	beta-lactam	0	0	0	0	0	0	0	0	0	0	0	0	0	0	0	0	0	0	0	0	0.127069	0	0	0	0	0	0	0	0	0	0	0	0	0	0	0	0	0	0	0	0	0	0	0.0151307	0.0151325	0	0.0152858	0
tetP	tetracycline	3.80078	1.56932	0	0	1.45794	0	77.2207	0	6.85123	107.876	0	0	1.18758	0.129351	0	0.278626	14.158	0.65215	0.131891	0	0	0	0	9.71287	0	0	0	0.53346	3.41463	0.658549	9.55141	0	0	0	21.174	0	0	0	1.80445	0	0	0	0	0	0.0151325	0.0148346	0	0
ermA	macrolide-lincosamide-streptogramin	0	0.896753	0	0	2.18691	0.209316	15.2767	0	0.258537	24.4733	0	0.777768	0	0	0	0	1.14024	0	0	0	0	0	0	4.93115	0	0	0	0.0889101	0	0	3.33189	0	0	0	9.51542	0	0	0	0	0	0	0	0	0	0.0151325	0	0	0
ermF	macrolide-lincosamide-streptogramin	0	0	0	0	0	0	0	0	0	0	0	0	0	0	0	0	0	0	0	0	0	0	0.258398	0	0	0	0	0	0	0	0	0	0	0	0	0	0	0	0	0	0	0	0.0305683	0.0302614	0.0302649	0.0296691	0.0305716	0
aph(3')-VII	aminoglycoside	0	0	0	0	0	0	0	0	0	0	0	0	0	0	0	0	0	0	0	0	0	0	0	0	0	0	0	0	0	0	0	0	0	0	0	0	0	0	0	0	0	0	0	0	0	0	0	0
ermX	macrolide-lincosamide-streptogramin	0	0	0	0	0	0	0	0	0	0	0	0	0	0	0	0	0	0	0	0	0	0	0	0.0747144	0	0	0	0	0	0	0	0	0	0	0	0	0	0	0	0	0	0	0	0	0	0	0	0
cat	chloramphenicol	0	0	0	0	0	0	0	0	0	0	0	0	0	0	0	0	0	0	0	0	0	0	0	0	0	0	0	0	0	0	0	0	0	0	0	0	0	0	0	0	0	0	0	0	0.0151325	0.0148346	0.0152858	0.0790554
sul1	sulfonamide	0	0	0	0	0	0	0	0	0	0	0	0	0	0	0	0	0	0	0	0	0	0	0	0	0	0	0	0	0	0	0	0	0	0	0	0	0	0	0	0	0	0	0.0152842	0	0.0151325	0	0	0
sul1	sulfonamide	0	0	0	0	0	0	0	0	0	0	0	0	0	0	0	0	0	0	0	0	0	0	0	0	0	0	0	0	0	0	0	0	0	0	0	0	0	0	0	0	0	0	0	0	0	0	0	0
tetM	tetracycline	0	0	0	0	0	0	0	0	0	0	0	0	0	0	0	0	0	0	0	0	0	0	0	0	0	0	0	0	0	0	0	0	0	0	0	0	0	0	0	0	0	0	0.213978	0.22696	0.181589	0.178015	0.198716	0.0790554
aac(6')-I	aminoglycoside	0	0	0	0	0.728969	0	0	0	0	0	0	0	0	0	0	0	0	0	0	0	0	0	0	0	0	0	0	0	0	0	0	0	0	0	0	0	0	0	0	0	0	0	0	0	0	0.0148346	0.0152858	0
tetO	tetracycline	0	0	0	0	0	0	0	0	0	0	0	0	0	0	0	0	0	0	0	0	0	0	0	0	0	0	0.3391	0	0	0	0	0	0	0	0.0857245	0	0	0	0	0	0	0	0	0	0.0151325	0	0	0
ROB-1	beta-lactam	0	0	0	0	0	0	0	0	0	0	0	0	0	0	0	0	0	0	0	0	0	0	0	0	0	0	0	0	0	0	0	0	0	0	0	0	0	0	0	0	0	0	0	0	0	0	0	0
AER-1	beta-lactam	0	0	0	0	0	0	0	0	0	0	0	0	0	0	0	0	0	0	0	0	0	0	0	0	0	0	0	0	0	0	0	0	0	0	0	0	0	0	0	0	0	0	0	0	0	0	0	0
mcr-1.4	polymyxin	0	0	0	0	0	0	0	0	0	0	0	0	0	0	0	0	0	0	0	0	0	0	0	0	0	0	0	0	0	0	0	0	0	0	0	0	0	0	0	0	0	0	0	0	0	0	0	0
mcr-1.6	polymyxin	0	0	0	0	0	0	0	0	0	0	0	0	0	0	0	0	0	0	0	0	0	0	0	0	0	0	0	0	0	0	0	0	0	0	0	0	0	0	0	0	0	0	0	0	0	0	0	0
ant(2'')-I	aminoglycoside	0	0	0	0	0	0	0	0	0	0	0	0	0	0	0	0	0	0	0	0	0	0	0	0	0	0	0	0	0	0	0	0	0	0	0	0	0	0	0	0	0	0	0	0	0	0	0	0
tetL	tetracycline	0	0	0	0	0	0	0	0	0	0	0	0	0	0	0	0	0	0	0	0	0.254139	0	0	0	0	0	0	0	0	0	0	0	0	0	0	0	0	0	0	0	0	0	0.81006	0.801927	0.635563	0.712059	0.687862	4.11088
aph(6)-I	aminoglycoside	0	0	0	0	0	0	0	0	0	0	0	0	0	0	0	0	0	0	0	0	0	0	0	0	0	0	0	0	0	0.219516	0	0	0	0	0	0	0	0	0	0	0	0	0	0.0151307	0	0	0	0
tetL	tetracycline	0	0	0	0	0	0	0	0	0	0	0	0	0	0	0	0	0	0	0	0	0	0	0	0	0	0	0	0	0	0	0	0	0	0	0	0	0	0	0	0	0	0	0.36682	0.302614	0.272384	0.237353	0.229287	1.66016
tetA	tetracycline	0.345525	0	0	0	0.364485	0	5.85956	0	0.387805	8.69445	0	0	0.395858	0	0	0	0.4751	0	0	0	0	0	0	0.896572	0	0	0	0.26673	0.227642	0.219516	1.33276	0	0	0	2.57174	0	0	0	0.300742	0	0	0	0	0	0	0	0	0
bacA	bacitracin	0	0	0	0	0	0	0	0	0	0.0247705	0	0	0	0.404222	0	0	0.19004	0	0.207258	0	0	0	0	0.224143	0	0	0	0	0	0	0.111063	0	0	0	0	0	0	0	0	0	0	0	0	0	0.0151325	0	0	0
aadA	aminoglycoside	0	0	0	0	0	0	0	0	0	0	0	0	0	0	0	0	0	0	0	0	0	0	0	0	0	0	0	0	0	0	0	0	0	0	0	0	0	0	0	0	0	0	0	0.0151307	0.0151325	0	0	0.474332
tetO	tetracycline	0	0	0	0	0	0	0	0	0	0	0	0	0	0	0	0	0	0	0	0	0	0	0	0	0	0	0	0	0	0	0	0	0	0	0.0857245	0	0	0	0	0	0	0	0	0	0	0	0	0
aadA	aminoglycoside	0	0	0	0	0	0	0	0	0	0	0	0	0	0	0	0	0	0	0	0	0	0	0	0	0	0	0	0	0	0	0	0	0	0	0	0	0	0	0	0	0	0	0	0	0	0	0	0
tetO	tetracycline	0	0	0	0	0	0	0	0	0.129268	0	0	0	0	0	0	0	0.09502	0	0	0	0	0	0	0.0747144	0	0.474189	0	0	0	0	0	0	0	0	0.514347	0	0	0	0	0	0	0	0.0152842	0	0	0	0	0
ermF	macrolide-lincosamide-streptogramin	0	0	0	0	0	0	0	0	0	0	0	0	0	0	0	0	0	0	0.0376832	0	0	0	0	0	0	0	0	0	0	0	0	0	0	0	0	0	0	0	0	0	0	0	0	0.0302614	0.0453974	0	0	0
[truncated: 5 more columns]
